# Supplementary material for: A novel DNA methylation signature is associated with androgen receptor activity and patient prognosis in bone metastatic prostate cancer
Source: Clin Epigenetics. 2021 Jun 30;13:133. doi: 10.1186/s13148-021-01119-0 (PMC8244194; doi:10.1186/s13148-021-01119-0)
Supplement: Supplementary file 4 — Additional file 4: Table S1. Differetially methylated CpGs in promoter regions of genes in primary prostate tumor tissue (T) compared to adjacent non-malignant prostate tissue (N), their correlations to corresponding gene expression levels, and the fold change in gene expression levels between sample groups. [file 13148_2021_1119_MOESM4_ESM.xlsx]

## Sheet: T vs. N
Table S1. Differetially methylated CpGs in promoter regions of genes in primary prostate tumor tissue (T) compared to adjacent non-malignant prostate tissue (N), their correlations to corresponding gene expression levels, and the fold change in gene expression levels between sample groups.
Gene Symbol	ILMN_CpG_ID	ILMN_Probe_ID	TN cluster	Delta-β	FDR (BH adj. P-value)	Corr. β vs. gene expr.	Log10 FC (gene expr.)	P (gene expr.)
KLF8	cg03834574	ILMN_1788793	Hypermethylated	0.601642	0.00297834	0.299276	0.0772099	0.764648
HOPX	cg21899596	ILMN_1766643	Hypermethylated	0.600193	0.00297834	-0.180585	-0.0798721	0.0673828
HOPX	cg21899596	ILMN_2316236	Hypermethylated	0.600193	0.00297834	-0.287279	-0.0554924	0.206055
HOPX	cg21899596	ILMN_1735570	Hypermethylated	0.600193	0.00297834	-0.125453	-0.00346985	0.898438
RARB	cg24396624	ILMN_1671151	Hypermethylated	0.595518	0.00297834	-0.62449	-0.449525	0.000976562
RARB	cg24396624	ILMN_2390526	Hypermethylated	0.595518	0.00297834	-0.559057	-0.155873	0.00488281
RARB	cg24396624	ILMN_1699723	Hypermethylated	0.595518	0.00297834	-0.413034	-0.152815	0.0244141
HIF3A	cg21544503	ILMN_2287061	Hypermethylated	0.582747	0.00297834	0.231155	0.116878	0.27832
HIF3A	cg21544503	ILMN_1792799	Hypermethylated	0.582747	0.00297834	0.085071	0.0350016	0.637695
HIF3A	cg14117138	ILMN_2287061	Hypermethylated	0.581298	0.00297834	0.195231	0.116878	0.27832
HIF3A	cg14117138	ILMN_1792799	Hypermethylated	0.581298	0.00297834	0.0475621	0.0350016	0.637695
CXCL14	cg10493994	ILMN_1748323	Hypermethylated	0.578628	0.00297834	0.412511	1.08579	0.123047
KLF8	cg19505129	ILMN_1788793	Hypermethylated	0.574299	0.00297834	0.318703	0.0772099	0.764648
USP44	cg22538054	ILMN_2364819	Hypermethylated	0.572787	0.00297834	-0.326785	-0.0501922	0.240234
USP44	cg22538054	ILMN_1807212	Hypermethylated	0.572787	0.00297834	0.119348	0.0569359	0.464844
CRYGD	cg22399133	ILMN_2100574	Hypermethylated	0.569494	0.00297834	0.0114099	0.0102225	0.637695
CXCL14	cg03859527	ILMN_1748323	Hypermethylated	0.566854	0.00297834	0.427951	1.08579	0.123047
AOX1	cg12627583	ILMN_1767113	Hypermethylated	0.565831	0.00297834	-0.780856	-1.27276	0.000976562
SLC2A2	cg14777768	ILMN_1755720	Hypermethylated	0.562809	0.00297834	0.176783	0.0629413	0.206055
TMEM106A	cg18222083	NA	Hypermethylated	0.559853	0.00297834	NA	NA	NA
ADAMTS12	cg25240047	ILMN_1660970	Hypermethylated	0.556598	0.00423733	0.351659	0.0510973	0.101562
HS3ST1	cg01089498	ILMN_2228035	Hypermethylated	0.55559	0.00297834	-0.0246164	0.0394352	0.764648
AKAP2	cg15083233	ILMN_1675507	Hypermethylated	0.55513	0.00297834	-0.242902	-0.0587557	0.240234
AKAP2	cg15083233	ILMN_1737754	Hypermethylated	0.55513	0.00297834	0.220568	0.0493139	0.413086
AKAP2	cg15083233	ILMN_1691959	Hypermethylated	0.55513	0.00297834	-0.0626516	-0.0141392	0.464844
AKAP2	cg15083233	NA	Hypermethylated	0.55513	0.00297834	NA	NA	NA
GATM	cg25908973	ILMN_1729180	Hypermethylated	0.55242	0.00297834	-0.680244	-0.467415	0.000976562
TCAF1	cg02245020	ILMN_2297069	Hypermethylated	0.552305	0.00297834	-0.328768	-0.203644	0.0537109
TCAF1	cg02245020	ILMN_1805968	Hypermethylated	0.552305	0.00297834	0.169162	0.0780261	0.464844
KLF8	cg22829182	ILMN_1788793	Hypermethylated	0.548547	0.00297834	0.326844	0.0772099	0.764648
NOL3	cg04357285	NA	Hypermethylated	0.547796	0.00297834	NA	NA	NA
KLF8	cg05559795	ILMN_1788793	Hypermethylated	0.543607	0.00297834	0.368032	0.0772099	0.764648
KLK13	cg20104456	ILMN_1666191	Hypermethylated	0.543519	0.00297834	0.231212	0.0585549	0.123047
COL4A6	cg05064925	ILMN_1675857	Hypermethylated	0.543045	0.00297834	-0.835091	-0.484589	0.000976562
COL4A6	cg05064925	ILMN_1813021	Hypermethylated	0.543045	0.00297834	-0.112465	-0.0528318	0.174805
COL4A6	cg05064925	ILMN_1811289	Hypermethylated	0.543045	0.00297834	-0.117008	-0.017724	0.637695
AKAP13	cg08576172	ILMN_1752247	Hypermethylated	0.539747	0.00297834	-0.490196	-0.246174	0.0136719
AKAP13	cg08576172	ILMN_2396956	Hypermethylated	0.539747	0.00297834	-0.245112	-0.0513485	0.637695
KLF8	cg06457357	ILMN_1788793	Hypermethylated	0.538546	0.00297834	0.37008	0.0772099	0.764648
ENPP2	cg06998282	ILMN_2373791	Hypermethylated	0.534647	0.00297834	-0.666112	-0.615826	0.000976562
ENPP2	cg06998282	ILMN_1780799	Hypermethylated	0.534647	0.00297834	-0.688427	-0.706594	0.000976562
HCG4B	cg00409917	ILMN_1752182	Hypermethylated	0.533764	0.00297834	-0.0240559	0.0055148	1
PACSIN3	cg17525287	ILMN_1682957	Hypermethylated	0.53294	0.00297834	0.418647	0.254921	0.00195312
CFTR	cg21461649	ILMN_1705813	Hypermethylated	0.529885	0.00297834	-0.507102	-0.633642	0.00195312
KLF8	cg09195491	ILMN_1788793	Hypermethylated	0.529838	0.00297834	0.376239	0.0772099	0.764648
C2orf88	cg08350814	ILMN_1787526	Hypermethylated	0.529356	0.00297834	-0.724823	-0.403093	0.000976562
C2orf88	cg08350814	ILMN_2279484	Hypermethylated	0.529356	0.00297834	0.0283436	0.0510199	0.831055
FBXO30	cg09094393	ILMN_1700232	Hypermethylated	0.52495	0.00297834	-0.530347	-0.314817	0.00488281
FBXO30	cg09094393	ILMN_2168992	Hypermethylated	0.52495	0.00297834	-0.204285	-0.0206345	0.831055
CLIP4	cg25737323	ILMN_1759792	Hypermethylated	0.523979	0.00297834	-0.750837	-0.579046	0.000976562
EFEMP1	cg05385513	ILMN_2350634	Hypermethylated	0.522479	0.00297834	-0.691564	-0.887362	0.00488281
EFEMP1	cg05385513	ILMN_1735877	Hypermethylated	0.522479	0.00297834	-0.712575	-0.858582	0.00488281
EFEMP1	cg05385513	ILMN_1673880	Hypermethylated	0.522479	0.00297834	-0.504246	-0.406307	0.00976562
RGS20	cg02639634	ILMN_1711288	Hypermethylated	0.522395	0.00297834	0.188582	0.0737518	0.0830078
RGS20	cg02639634	ILMN_1738558	Hypermethylated	0.522395	0.00297834	0.0646109	0.017369	0.764648
RBP1	cg15229124	ILMN_1656837	Hypermethylated	0.521989	0.00297834	-0.477177	-0.636834	0.0136719
NOL3	cg20439430	NA	Hypermethylated	0.52123	0.00297834	NA	NA	NA
MKX	cg14947429	ILMN_1681780	Hypermethylated	0.520401	0.00297834	-0.603047	-0.54257	0.0244141
CDH23	cg24331301	ILMN_1783149	Hypermethylated	0.519922	0.00297834	-0.554853	-0.212167	0.00976562
CDH23	cg24331301	ILMN_1658675	Hypermethylated	0.519922	0.00297834	-0.312305	-0.0956448	0.0136719
CDH23	cg24331301	ILMN_1779934	Hypermethylated	0.519922	0.00297834	-0.059297	0.0093521	0.831055
EGFLAM	cg16317273	ILMN_1711346	Hypermethylated	0.518132	0.00297834	-0.11236	0.00362197	0.831055
CFTR	cg00735923	ILMN_1705813	Hypermethylated	0.517303	0.00297834	-0.50691	-0.633642	0.00195312
ZSCAN20	cg18085998	ILMN_1765000	Hypermethylated	0.516744	0.00297834	-0.154104	-0.0126491	0.365234
NOL3	cg00231422	NA	Hypermethylated	0.51615	0.00297834	NA	NA	NA
SLC25A39	cg09691340	ILMN_1743911	Hypermethylated	0.516062	0.00555594	0.750895	0.497124	0.000976562
TCAF1	cg01030534	ILMN_2297069	Hypermethylated	0.51599	0.00297834	-0.325956	-0.203644	0.0537109
TCAF1	cg01030534	ILMN_1805968	Hypermethylated	0.51599	0.00297834	0.176317	0.0780261	0.464844
SERPINB1	cg25003777	ILMN_1679133	Hypermethylated	0.515395	0.00297834	-0.547786	-0.698652	0.000976562
FGFR1	cg13123964	ILMN_2398261	Hypermethylated	0.515055	0.00297834	-0.356508	-0.0818315	0.00976562
FGFR1	cg13123964	ILMN_1796229	Hypermethylated	0.515055	0.00297834	-0.246884	-0.0764233	0.174805
FGFR1	cg13123964	ILMN_1729369	Hypermethylated	0.515055	0.00297834	0.128137	0.0424243	0.831055
TET2	cg08924430	ILMN_1788818	Hypermethylated	0.51502	0.00297834	-0.100823	-0.046198	0.365234
MAPK10	cg26409675	ILMN_2256907	Hypermethylated	0.514806	0.00297834	-0.471214	-0.114879	0.00976562
MAPK10	cg26409675	ILMN_1766904	Hypermethylated	0.514806	0.00297834	-0.248594	-0.0853543	0.320312
MAPK10	cg26409675	ILMN_1748281	Hypermethylated	0.514806	0.00297834	0.344033	0.201654	0.365234
MAPK10	cg26409675	ILMN_2340131	Hypermethylated	0.514806	0.00297834	0.0480261	0.0180369	0.764648
CBX5	cg24875405	ILMN_1813028	Hypermethylated	0.514468	0.00297834	-0.169192	-0.114989	0.123047
RARB	cg02499249	ILMN_1671151	Hypermethylated	0.514433	0.00297834	-0.589552	-0.449525	0.000976562
RARB	cg02499249	ILMN_2390526	Hypermethylated	0.514433	0.00297834	-0.536722	-0.155873	0.00488281
RARB	cg02499249	ILMN_1699723	Hypermethylated	0.514433	0.00297834	-0.387555	-0.152815	0.0244141
KLF8	cg06774787	ILMN_1788793	Hypermethylated	0.514314	0.00297834	0.360148	0.0772099	0.764648
FAXDC2	cg18260397	ILMN_1728742	Hypermethylated	0.513622	0.00297834	-0.680197	-0.605165	0.000976562
FAXDC2	cg18260397	ILMN_1716154	Hypermethylated	0.513622	0.00297834	-0.343883	-0.140971	0.0322266
HIF3A	cg09789590	ILMN_1687481	Hypermethylated	0.513311	0.00297834	0.26761	0.118343	0.206055
HIF3A	cg09789590	ILMN_2287061	Hypermethylated	0.513311	0.00297834	0.19514	0.116878	0.27832
HIF3A	cg09789590	ILMN_1808409	Hypermethylated	0.513311	0.00297834	-0.0226628	-0.00718748	0.577148
HIF3A	cg09789590	ILMN_1792799	Hypermethylated	0.513311	0.00297834	0.0350064	0.0350016	0.637695
HIF3A	cg09789590	ILMN_1663015	Hypermethylated	0.513311	0.00297834	0.217979	0.0819803	0.831055
CLDN10	cg09469554	ILMN_1685194	Hypermethylated	0.513298	0.00297834	-0.344554	-0.335869	0.0537109
CLDN10	cg09469554	ILMN_1721818	Hypermethylated	0.513298	0.00297834	-0.242214	0.0301179	0.27832
CLDN10	cg09469554	ILMN_1737096	Hypermethylated	0.513298	0.00297834	0.194633	0.0838502	0.365234
HOPX	cg24852548	ILMN_1766643	Hypermethylated	0.512445	0.00297834	-0.186664	-0.0798721	0.0673828
HOPX	cg24852548	ILMN_2316236	Hypermethylated	0.512445	0.00297834	-0.300281	-0.0554924	0.206055
HOPX	cg24852548	ILMN_1735570	Hypermethylated	0.512445	0.00297834	-0.122172	-0.00346985	0.898438
KCNH2	cg20883831	ILMN_1739987	Hypermethylated	0.510811	0.00297834	-0.54697	-0.312705	0.000976562
KCNH2	cg20883831	ILMN_2338809	Hypermethylated	0.510811	0.00297834	-0.209422	-0.0877762	0.0185547
KCNH2	cg20883831	ILMN_1722831	Hypermethylated	0.510811	0.00297834	-0.0645023	0.00254576	0.637695
KCNH2	cg20883831	ILMN_1700798	Hypermethylated	0.510811	0.00297834	0.169976	0.0419889	0.96582
TAC1	cg23926743	ILMN_1790270	Hypermethylated	0.509368	0.00297834	-0.301787	-0.0824935	0.0537109
TAC1	cg23926743	ILMN_2384409	Hypermethylated	0.509368	0.00297834	0.293441	0.226636	0.27832
TAC1	cg23926743	ILMN_2342541	Hypermethylated	0.509368	0.00297834	-0.158906	-0.0124415	0.764648
GDAP1L1	cg09994356	ILMN_1760208	Hypermethylated	0.507943	0.00297834	-0.0354273	-0.00545919	0.464844
DMC1	cg19414598	ILMN_2162367	Hypermethylated	0.507684	0.00297834	-0.334499	-0.365231	0.0322266
DMC1	cg19414598	ILMN_1812545	Hypermethylated	0.507684	0.00297834	-0.304945	-0.0811573	0.0537109
CYBA	cg03125427	ILMN_1744604	Hypermethylated	0.506764	0.00297834	-0.511223	-0.534152	0.0322266
CLIP4	cg13257636	ILMN_1759792	Hypermethylated	0.506135	0.00297834	-0.757142	-0.579046	0.000976562
JAKMIP2	cg23132268	ILMN_1702320	Hypermethylated	0.506121	0.00297834	-0.00516072	0.0116209	0.637695
SERPINB9	cg13722431	ILMN_1742052	Hypermethylated	0.505849	0.00297834	-0.255984	-0.106858	0.147461
SERPINB9	cg13722431	ILMN_2184250	Hypermethylated	0.505849	0.00297834	-0.131423	-0.0374468	0.464844
CBX5	cg23824801	ILMN_1813028	Hypermethylated	0.504831	0.00297834	-0.15472	-0.114989	0.123047
LPAR1	cg19930243	ILMN_1701441	Hypermethylated	0.504624	0.00423733	-0.617329	-0.677384	0.00683594
LPAR1	cg19930243	ILMN_1674984	Hypermethylated	0.504624	0.00423733	-0.425161	-0.123085	0.0673828
AKAP13	cg25445104	ILMN_1752247	Hypermethylated	0.504272	0.00297834	-0.510717	-0.246174	0.0136719
AKAP13	cg25445104	ILMN_2396956	Hypermethylated	0.504272	0.00297834	-0.278529	-0.0513485	0.637695
CYBA	cg08843517	ILMN_1744604	Hypermethylated	0.503882	0.00297834	-0.516872	-0.534152	0.0322266
ZSCAN20	cg22795212	ILMN_1765000	Hypermethylated	0.503394	0.00297834	-0.0551643	-0.0126491	0.365234
CLIP4	cg23255835	ILMN_1759792	Hypermethylated	0.501367	0.00297834	-0.736608	-0.579046	0.000976562
PCDHGC4	cg06428620	ILMN_1742538	Hypermethylated	0.501153	0.00297834	0.207302	0.0616037	0.206055
PCDHGC4	cg06428620	ILMN_1714858	Hypermethylated	0.501153	0.00297834	0.0486692	0.0450131	0.413086
PCDHGC4	cg06428620	NA	Hypermethylated	0.501153	0.00297834	NA	NA	NA
CXCL1	cg02029926	ILMN_1787897	Hypermethylated	0.500663	0.00297834	-0.333969	-0.254221	0.0419922
ADAMTS12	cg21264391	ILMN_1660970	Hypermethylated	0.500353	0.00423733	0.327032	0.0510973	0.101562
ADAMTS12	cg26573704	ILMN_1660970	Hypermethylated	0.499968	0.00297834	0.304771	0.0510973	0.101562
FBXO30	cg23095615	ILMN_1700232	Hypermethylated	0.499693	0.00297834	-0.481777	-0.314817	0.00488281
FBXO30	cg23095615	ILMN_2168992	Hypermethylated	0.499693	0.00297834	-0.201674	-0.0206345	0.831055
FAXDC2	cg18188717	ILMN_1728742	Hypermethylated	0.498967	0.00297834	-0.716191	-0.605165	0.000976562
FAXDC2	cg18188717	ILMN_1716154	Hypermethylated	0.498967	0.00297834	-0.391666	-0.140971	0.0322266
CHST3	cg11863717	ILMN_1723481	Hypermethylated	0.497965	0.00297834	-0.587698	-0.64717	0.000976562
ZNF154	cg12506930	NA	Hypermethylated	0.49762	0.00297834	NA	NA	NA
HOXA7	cg07302069	ILMN_1706478	Hypermethylated	0.497613	0.00297834	-0.00694549	0.0354216	0.637695
ADAMTS12	cg07251911	ILMN_1660970	Hypermethylated	0.497358	0.00297834	0.297359	0.0510973	0.101562
KLF8	cg06655100	ILMN_1788793	Hypermethylated	0.496705	0.00297834	0.344174	0.0772099	0.764648
LINC01679	cg12250993	NA	Hypermethylated	0.495846	0.00297834	NA	NA	NA
HOXC4	cg15894722	ILMN_1719975	Hypermethylated	0.495154	0.00297834	0.695852	0.748113	0.000976562
HOXC4	cg15894722	ILMN_1757184	Hypermethylated	0.495154	0.00297834	0.305398	0.122363	0.123047
HOXC4	cg08465346	ILMN_1719975	Hypermethylated	0.495147	0.00297834	0.665711	0.748113	0.000976562
HOXC4	cg08465346	ILMN_1757184	Hypermethylated	0.495147	0.00297834	0.347488	0.122363	0.123047
GREM1	cg22345299	ILMN_1752965	Hypermethylated	0.495103	0.00297834	-0.0108947	0.137141	0.700195
GREM1	cg22345299	ILMN_2124585	Hypermethylated	0.495103	0.00297834	-0.11567	-0.0062804	0.96582
PODN	cg04765848	ILMN_1770800	Hypermethylated	0.495032	0.00297834	-0.508124	-0.377077	0.0537109
ZSCAN20	cg16354201	ILMN_1765000	Hypermethylated	0.494854	0.00297834	-0.0983327	-0.0126491	0.365234
NIM1K	cg03254871	ILMN_1652072	Hypermethylated	0.494704	0.00297834	-0.144607	-0.0222786	0.464844
PTPRS	cg12247403	ILMN_1656338	Hypermethylated	0.494113	0.00297834	-0.133621	-0.0204505	0.519531
PTPRS	cg12247403	ILMN_2365644	Hypermethylated	0.494113	0.00297834	-0.0476368	0.0116006	1
TAC1	cg09910635	ILMN_1790270	Hypermethylated	0.49409	0.00297834	-0.309438	-0.0824935	0.0537109
TAC1	cg09910635	ILMN_2384409	Hypermethylated	0.49409	0.00297834	0.296555	0.226636	0.27832
TAC1	cg09910635	ILMN_2342541	Hypermethylated	0.49409	0.00297834	-0.120596	-0.0124415	0.764648
SIX2	cg02711647	ILMN_1663772	Hypermethylated	0.493615	0.00297834	-0.111407	0.00150092	0.96582
HCG4B	cg14449180	ILMN_1752182	Hypermethylated	0.49357	0.00297834	-0.0302122	0.0055148	1
ANXA2	cg20118643	ILMN_2409167	Hypermethylated	0.492581	0.00297834	-0.702269	-0.967065	0.00195312
ANXA2	cg20118643	ILMN_1755937	Hypermethylated	0.492581	0.00297834	-0.710194	-0.574537	0.00683594
ANXA2	cg20118643	ILMN_1711899	Hypermethylated	0.492581	0.00297834	-0.612032	-0.573658	0.00683594
AOX1	cg13875120	ILMN_1767113	Hypermethylated	0.492097	0.00423733	-0.798106	-1.27276	0.000976562
TBL1X	cg16771702	ILMN_1744795	Hypermethylated	0.492078	0.00297834	-0.494092	-0.427022	0.00683594
FAXDC2	cg23566333	ILMN_1728742	Hypermethylated	0.491778	0.00297834	-0.715475	-0.605165	0.000976562
FAXDC2	cg23566333	ILMN_1716154	Hypermethylated	0.491778	0.00297834	-0.387104	-0.140971	0.0322266
TCAF1	cg09716640	ILMN_2297069	Hypermethylated	0.491471	0.00297834	-0.354024	-0.203644	0.0537109
TCAF1	cg09716640	ILMN_1805968	Hypermethylated	0.491471	0.00297834	0.179677	0.0780261	0.464844
SFRP5	cg07834955	ILMN_1790026	Hypermethylated	0.491256	0.00297834	0.148479	0.0228093	0.96582
CFTR	cg17616554	ILMN_1705813	Hypermethylated	0.490732	0.00297834	-0.499139	-0.633642	0.00195312
HIST1H3G	cg00036011	ILMN_1726815	Hypermethylated	0.490087	0.00297834	0.144702	0.051374	0.700195
HIST1H2BI	cg00036011	ILMN_1775925	Hypermethylated	0.490087	0.00297834	-0.0920806	-0.00357028	1
HIST1H3G	cg00036011	NA	Hypermethylated	0.490087	0.00297834	NA	NA	NA
HIST1H2BI	cg00036011	NA	Hypermethylated	0.490087	0.00297834	NA	NA	NA
MAPK10	cg03886687	ILMN_2256907	Hypermethylated	0.490082	0.00297834	-0.501866	-0.114879	0.00976562
MAPK10	cg03886687	ILMN_1766904	Hypermethylated	0.490082	0.00297834	-0.238353	-0.0853543	0.320312
MAPK10	cg03886687	ILMN_1748281	Hypermethylated	0.490082	0.00297834	0.283683	0.201654	0.365234
MAPK10	cg03886687	ILMN_2340131	Hypermethylated	0.490082	0.00297834	-0.0453928	0.0180369	0.764648
KCNH2	cg15472092	ILMN_1739987	Hypermethylated	0.490075	0.00297834	-0.511447	-0.312705	0.000976562
KCNH2	cg15472092	ILMN_2338809	Hypermethylated	0.490075	0.00297834	-0.196207	-0.0877762	0.0185547
KCNH2	cg15472092	ILMN_1722831	Hypermethylated	0.490075	0.00297834	-0.0707986	0.00254576	0.637695
KCNH2	cg15472092	ILMN_1700798	Hypermethylated	0.490075	0.00297834	0.170786	0.0419889	0.96582
SHROOM4	cg18110168	ILMN_1763442	Hypermethylated	0.489937	0.00297834	-0.772568	-0.25679	0.000976562
SHROOM4	cg18110168	ILMN_2206188	Hypermethylated	0.489937	0.00297834	-0.531125	-0.40173	0.0185547
SLC8A3	cg23241781	ILMN_1696056	Hypermethylated	0.489805	0.00297834	0.392908	0.123546	0.0673828
CRYM	cg16596604	ILMN_2241187	Hypermethylated	0.489779	0.00297834	-0.0341735	0.0307773	0.898438
ADCY4	cg14287235	ILMN_2148944	Hypermethylated	0.489057	0.00297834	-0.485925	-0.320428	0.0322266
PROM1	cg13709870	NA	Hypermethylated	0.488288	0.00297834	NA	NA	NA
TMEM106A	cg19548479	NA	Hypermethylated	0.488257	0.00297834	NA	NA	NA
FAM208B	cg12506775	NA	Hypermethylated	0.488189	0.00297834	NA	NA	NA
FAM81A	cg25489866	ILMN_1699623	Hypermethylated	0.487894	0.00297834	0.278639	0.214249	0.0537109
SHROOM4	cg22750156	ILMN_1763442	Hypermethylated	0.487577	0.00297834	-0.770693	-0.25679	0.000976562
SHROOM4	cg22750156	ILMN_2206188	Hypermethylated	0.487577	0.00297834	-0.53363	-0.40173	0.0185547
KLF8	cg03610137	ILMN_1788793	Hypermethylated	0.487531	0.00297834	0.351886	0.0772099	0.764648
MIXL1	cg11460359	ILMN_1668969	Hypermethylated	0.487365	0.00297834	-0.0147575	0.0295352	0.700195
DNAH8	cg08102185	NA	Hypermethylated	0.486877	0.00297834	NA	NA	NA
DGKZ	cg18337963	ILMN_1752753	Hypermethylated	0.486558	0.00297834	-0.00363666	-0.00850129	0.27832
DGKZ	cg18337963	ILMN_1757143	Hypermethylated	0.486558	0.00297834	0.275939	0.0844104	0.413086
DGKZ	cg18337963	ILMN_1675221	Hypermethylated	0.486558	0.00297834	0.0849156	0.0122036	0.831055
ZNF154	cg05661282	NA	Hypermethylated	0.486042	0.00297834	NA	NA	NA
SHROOM4	cg05947181	ILMN_1763442	Hypermethylated	0.485881	0.00297834	-0.75628	-0.25679	0.000976562
SHROOM4	cg05947181	ILMN_2206188	Hypermethylated	0.485881	0.00297834	-0.489899	-0.40173	0.0185547
PROM1	cg26260038	NA	Hypermethylated	0.485838	0.00297834	NA	NA	NA
SLC7A3	cg13857811	ILMN_2401457	Hypermethylated	0.485282	0.00297834	-0.0552891	0.0509737	0.464844
SLC7A3	cg13857811	ILMN_1660730	Hypermethylated	0.485282	0.00297834	-0.0452926	0.0909036	0.577148
AKAP2	cg26700123	ILMN_1675507	Hypermethylated	0.484988	0.00297834	-0.176667	-0.0587557	0.240234
AKAP2	cg26700123	ILMN_1737754	Hypermethylated	0.484988	0.00297834	0.279593	0.0493139	0.413086
AKAP2	cg26700123	ILMN_1691959	Hypermethylated	0.484988	0.00297834	-0.112327	-0.0141392	0.464844
AKAP2	cg26700123	NA	Hypermethylated	0.484988	0.00297834	NA	NA	NA
ADCY4	cg25556905	ILMN_2148944	Hypermethylated	0.484918	0.00423733	-0.45417	-0.320428	0.0322266
CA3	cg18674980	ILMN_2176450	Hypermethylated	0.484281	0.00297834	0.0303952	0.0219594	0.764648
CA3	cg18674980	ILMN_1740996	Hypermethylated	0.484281	0.00297834	0.110755	0.0206141	1
CYP11A1	cg16332610	ILMN_1768820	Hypermethylated	0.483924	0.00297834	0.00603945	-0.015001	0.27832
CAPG	cg25358315	NA	Hypermethylated	0.483518	0.00297834	NA	NA	NA
MIR152	cg10382221	NA	Hypermethylated	0.48322	0.00297834	NA	NA	NA
HES5	cg09827752	ILMN_1794742	Hypermethylated	0.483063	0.00297834	0.0168581	-0.0332601	0.365234
TAC1	cg01287975	ILMN_1790270	Hypermethylated	0.482912	0.00297834	-0.29853	-0.0824935	0.0537109
TAC1	cg01287975	ILMN_2384409	Hypermethylated	0.482912	0.00297834	0.337074	0.226636	0.27832
TAC1	cg01287975	ILMN_2342541	Hypermethylated	0.482912	0.00297834	-0.127561	-0.0124415	0.764648
JAKMIP2	cg02667022	ILMN_1702320	Hypermethylated	0.482215	0.00297834	-0.0460698	0.0116209	0.637695
CFTR	cg09626894	ILMN_1705813	Hypermethylated	0.481452	0.00297834	-0.499713	-0.633642	0.00195312
TRH	cg11940285	ILMN_1694817	Hypermethylated	0.480649	0.00297834	-0.556012	-0.172311	0.0322266
CLDN5	cg20486569	ILMN_1728197	Hypermethylated	0.4806	0.00297834	-0.62652	-0.863355	0.00195312
TXNRD1	cg17395064	ILMN_1717056	Hypermethylated	0.480382	0.00297834	0.141388	0.200955	0.240234
TMEM106A	cg24940138	NA	Hypermethylated	0.480342	0.00297834	NA	NA	NA
ENPP2	cg16803270	ILMN_2373791	Hypermethylated	0.480202	0.00297834	-0.674787	-0.615826	0.000976562
ENPP2	cg16803270	ILMN_1780799	Hypermethylated	0.480202	0.00297834	-0.696316	-0.706594	0.000976562
FBLN5	cg21883802	ILMN_2223941	Hypermethylated	0.479669	0.00297834	-0.415394	-0.294113	0.101562
FBLN5	cg21883802	ILMN_1664176	Hypermethylated	0.479669	0.00297834	-0.339652	-0.144872	0.206055
KIAA1211L	cg04787024	ILMN_1776121	Hypermethylated	0.479484	0.00297834	0.171186	0.105401	0.637695
ADAMTS12	cg15053460	ILMN_1660970	Hypermethylated	0.479466	0.00423733	0.333482	0.0510973	0.101562
MYLK	cg00268185	ILMN_2364768	Hypermethylated	0.47906	0.00297834	-0.795751	-0.739797	0.00195312
HLX	cg23616139	ILMN_1686862	Hypermethylated	0.478553	0.00297834	0.159975	0.0674341	0.413086
HLX	cg23616139	ILMN_2087646	Hypermethylated	0.478553	0.00297834	-0.130937	0.0138527	0.96582
KLF8	cg21327343	ILMN_1788793	Hypermethylated	0.478525	0.00297834	0.378547	0.0772099	0.764648
DSE	cg09025324	ILMN_1706498	Hypermethylated	0.478167	0.00297834	-0.562445	-0.497152	0.00976562
DSE	cg09025324	ILMN_2386849	Hypermethylated	0.478167	0.00297834	-0.0742808	-0.0115927	0.320312
DSE	cg09025324	ILMN_2283001	Hypermethylated	0.478167	0.00297834	0.332812	0.0489558	0.365234
MAPK10	cg19124509	ILMN_2256907	Hypermethylated	0.47763	0.00297834	-0.472274	-0.114879	0.00976562
MAPK10	cg19124509	ILMN_1766904	Hypermethylated	0.47763	0.00297834	-0.247863	-0.0853543	0.320312
MAPK10	cg19124509	ILMN_1748281	Hypermethylated	0.47763	0.00297834	0.328801	0.201654	0.365234
MAPK10	cg19124509	ILMN_2340131	Hypermethylated	0.47763	0.00297834	0.0210714	0.0180369	0.764648
EFEMP1	cg16100120	ILMN_2350634	Hypermethylated	0.47714	0.00297834	-0.678969	-0.887362	0.00488281
EFEMP1	cg16100120	ILMN_1735877	Hypermethylated	0.47714	0.00297834	-0.699272	-0.858582	0.00488281
EFEMP1	cg16100120	ILMN_1673880	Hypermethylated	0.47714	0.00297834	-0.496155	-0.406307	0.00976562
PINLYP	cg10403753	NA	Hypermethylated	0.476624	0.00297834	NA	NA	NA
PROM1	cg04203238	NA	Hypermethylated	0.475972	0.00297834	NA	NA	NA
LDB1	cg25170591	NA	Hypermethylated	0.475516	0.00297834	NA	NA	NA
KLF12	cg13696283	ILMN_1714444	Hypermethylated	0.475393	0.00297834	-0.49072	-0.166568	0.0185547
KLF12	cg13696283	ILMN_1762801	Hypermethylated	0.475393	0.00297834	-0.400592	-0.092608	0.147461
AKR1B1	cg08167706	ILMN_1701731	Hypermethylated	0.475	0.00297834	-0.603826	-0.529854	0.00292969
EFS	cg14370314	ILMN_1702105	Hypermethylated	0.474718	0.00297834	-0.848098	-0.865472	0.000976562
EFS	cg14370314	ILMN_1765248	Hypermethylated	0.474718	0.00297834	0.00477539	0.00989477	1
LAYN	cg16376807	ILMN_1716397	Hypermethylated	0.474504	0.00297834	-0.57046	-0.524235	0.00488281
MPPED2	cg19239270	NA	Hypermethylated	0.474356	0.00297834	NA	NA	NA
EIF5A2	cg10541755	ILMN_1735151	Hypermethylated	0.474316	0.00297834	0.0261907	-0.0336343	0.700195
EIF5A2	cg10541755	ILMN_2071737	Hypermethylated	0.474316	0.00297834	-0.125826	0.00813541	0.898438
ENPP2	cg02156680	ILMN_2373791	Hypermethylated	0.47431	0.00297834	-0.68174	-0.615826	0.000976562
ENPP2	cg02156680	ILMN_1780799	Hypermethylated	0.47431	0.00297834	-0.702392	-0.706594	0.000976562
PAQR8	cg02373152	ILMN_1694589	Hypermethylated	0.473909	0.00297834	-0.178413	-0.209531	0.0673828
SLC13A3	cg06263461	ILMN_1796243	Hypermethylated	0.473709	0.00297834	0.57841	0.212763	0.0244141
SLC13A3	cg06263461	ILMN_1658519	Hypermethylated	0.473709	0.00297834	0.132338	0.0767181	0.464844
SLC13A3	cg06263461	ILMN_1675488	Hypermethylated	0.473709	0.00297834	-0.040304	-0.00478229	0.898438
FAM110B	cg13247663	ILMN_1679217	Hypermethylated	0.473383	0.00297834	-0.0975503	0.043044	0.898438
GSTP1	cg02659086	ILMN_1679809	Hypermethylated	0.473258	0.00297834	-0.88618	-1.34213	0.000976562
CPEB1	cg17625381	ILMN_2288905	Hypermethylated	0.472257	0.00297834	-0.0135981	0.00443733	0.96582
GDAP1L1	cg04448487	ILMN_1760208	Hypermethylated	0.47225	0.00297834	-0.0671976	-0.00545919	0.464844
HOXC6	cg03892356	ILMN_1794492	Hypermethylated	0.472109	0.00297834	0.691241	2.49769	0.000976562
HOXC4	cg03892356	ILMN_1719975	Hypermethylated	0.472109	0.00297834	0.700072	0.748113	0.000976562
HOXC4	cg03892356	ILMN_1757184	Hypermethylated	0.472109	0.00297834	0.283259	0.122363	0.123047
HOXC6	cg03892356	ILMN_1787334	Hypermethylated	0.472109	0.00297834	0.100577	0.0589018	0.174805
HOXC6	cg03892356	ILMN_2396039	Hypermethylated	0.472109	0.00297834	0.426662	0.0659471	0.320312
HOXC6	cg03892356	ILMN_1740104	Hypermethylated	0.472109	0.00297834	0.13241	0.037752	0.519531
HOXC4	cg03892356	NA	Hypermethylated	0.472109	0.00297834	NA	NA	NA
HOXC6	cg03892356	NA	Hypermethylated	0.472109	0.00297834	NA	NA	NA
CYBA	cg24046411	ILMN_1744604	Hypermethylated	0.47195	0.00297834	-0.558685	-0.534152	0.0322266
RARB	cg26786980	ILMN_1671151	Hypermethylated	0.471471	0.00297834	-0.61831	-0.449525	0.000976562
RARB	cg26786980	ILMN_2390526	Hypermethylated	0.471471	0.00297834	-0.547222	-0.155873	0.00488281
RARB	cg26786980	ILMN_1699723	Hypermethylated	0.471471	0.00297834	-0.392287	-0.152815	0.0244141
TACC2	cg25307318	ILMN_1686442	Hypermethylated	0.47108	0.00297834	-0.488375	-0.102966	0.0673828
TACC2	cg25307318	ILMN_2363165	Hypermethylated	0.47108	0.00297834	-0.319612	-0.13881	0.174805
TACC2	cg25307318	ILMN_2315780	Hypermethylated	0.47108	0.00297834	-0.12437	0.0086558	0.577148
TCTEX1D1	cg25339566	ILMN_1751868	Hypermethylated	0.471067	0.00297834	-0.262526	-0.0331504	0.464844
MIXL1	cg09678193	ILMN_1668969	Hypermethylated	0.471007	0.00297834	-0.00998316	0.0295352	0.700195
ESRRG	cg14878917	NA	Hypermethylated	0.469868	0.00297834	NA	NA	NA
MAPK10	cg14578894	ILMN_2256907	Hypermethylated	0.469621	0.00297834	-0.447161	-0.114879	0.00976562
MAPK10	cg14578894	ILMN_1766904	Hypermethylated	0.469621	0.00297834	-0.23212	-0.0853543	0.320312
MAPK10	cg14578894	ILMN_1748281	Hypermethylated	0.469621	0.00297834	0.394092	0.201654	0.365234
MAPK10	cg14578894	ILMN_2340131	Hypermethylated	0.469621	0.00297834	0.0730672	0.0180369	0.764648
C2orf88	cg10168635	ILMN_1787526	Hypermethylated	0.469453	0.00297834	-0.750543	-0.403093	0.000976562
C2orf88	cg10168635	ILMN_2279484	Hypermethylated	0.469453	0.00297834	0.0284479	0.0510199	0.831055
NRK	cg11194545	ILMN_1687392	Hypermethylated	0.469233	0.00297834	-0.0998262	0.00964592	0.464844
PCDHGC4	cg19759129	ILMN_1742538	Hypermethylated	0.468752	0.00297834	0.167664	0.0616037	0.206055
PCDHGC4	cg19759129	ILMN_1714858	Hypermethylated	0.468752	0.00297834	-0.0194166	0.0450131	0.413086
PCDHGC4	cg19759129	NA	Hypermethylated	0.468752	0.00297834	NA	NA	NA
AKAP2	cg12718442	ILMN_1675507	Hypermethylated	0.46875	0.00297834	-0.22273	-0.0587557	0.240234
AKAP2	cg12718442	ILMN_1737754	Hypermethylated	0.46875	0.00297834	0.205366	0.0493139	0.413086
AKAP2	cg12718442	ILMN_1691959	Hypermethylated	0.46875	0.00297834	-0.0303187	-0.0141392	0.464844
AKAP2	cg12718442	NA	Hypermethylated	0.46875	0.00297834	NA	NA	NA
NHS	cg03810476	ILMN_1715864	Hypermethylated	0.46839	0.00297834	-0.773631	-0.469386	0.000976562
NHS	cg03810476	ILMN_1676102	Hypermethylated	0.46839	0.00297834	0.397721	0.130879	0.0537109
LY75	cg02280532	ILMN_1757011	Hypermethylated	0.468182	0.00297834	0.239387	0.0715925	0.898438
JAKMIP2	cg23941434	ILMN_1702320	Hypermethylated	0.467532	0.00297834	0.0030327	0.0116209	0.637695
NR1H3	cg05586855	ILMN_1814022	Hypermethylated	0.467401	0.00297834	0.446761	0.260547	0.0244141
SLC8A3	cg00890485	ILMN_1696056	Hypermethylated	0.467185	0.00297834	0.365944	0.123546	0.0673828
ANXA2	cg22502206	ILMN_2409167	Hypermethylated	0.467178	0.00297834	-0.722482	-0.967065	0.00195312
ANXA2	cg22502206	ILMN_1755937	Hypermethylated	0.467178	0.00297834	-0.733946	-0.574537	0.00683594
ANXA2	cg22502206	ILMN_1711899	Hypermethylated	0.467178	0.00297834	-0.631727	-0.573658	0.00683594
VSX2	cg07573727	ILMN_1721449	Hypermethylated	0.46703	0.00297834	0.321179	0.0931486	0.0419922
TCAF1	cg03225210	ILMN_2297069	Hypermethylated	0.467016	0.00297834	-0.320859	-0.203644	0.0537109
TCAF1	cg03225210	ILMN_1805968	Hypermethylated	0.467016	0.00297834	0.221323	0.0780261	0.464844
AQP5	cg26335476	ILMN_1807036	Hypermethylated	0.466955	0.00297834	-0.300151	-0.0706695	0.637695
SCGB3A1	cg01934626	ILMN_1679666	Hypermethylated	0.466839	0.00297834	-0.554857	-1.08582	0.00195312
UCHL1	cg05133045	ILMN_1757387	Hypermethylated	0.466552	0.00297834	-0.237947	-0.090481	0.240234
RARB	cg03481274	ILMN_1671151	Hypermethylated	0.466373	0.00297834	-0.613516	-0.449525	0.000976562
RARB	cg03481274	ILMN_2390526	Hypermethylated	0.466373	0.00297834	-0.548791	-0.155873	0.00488281
RARB	cg03481274	ILMN_1699723	Hypermethylated	0.466373	0.00297834	-0.386432	-0.152815	0.0244141
TRIP6	cg12507655	ILMN_1713990	Hypermethylated	0.466113	0.00297834	-0.735984	-0.910166	0.000976562
FAXDC2	cg00604840	ILMN_1728742	Hypermethylated	0.465585	0.00297834	-0.699621	-0.605165	0.000976562
FAXDC2	cg00604840	ILMN_1716154	Hypermethylated	0.465585	0.00297834	-0.382097	-0.140971	0.0322266
MYO15B	cg22287064	ILMN_1651563	Hypermethylated	0.465578	0.00297834	-0.0233737	0.0284809	0.700195
RFX2	cg05814441	ILMN_1706357	Hypermethylated	0.465546	0.00297834	-0.464623	-0.158571	0.00292969
RFX2	cg05814441	ILMN_2396287	Hypermethylated	0.465546	0.00297834	-0.468783	-0.168685	0.0244141
DGKZ	cg07920092	ILMN_1752753	Hypermethylated	0.465461	0.00297834	-0.0328171	-0.00850129	0.27832
DGKZ	cg07920092	ILMN_1757143	Hypermethylated	0.465461	0.00297834	0.253695	0.0844104	0.413086
DGKZ	cg07920092	ILMN_1675221	Hypermethylated	0.465461	0.00297834	0.107163	0.0122036	0.831055
BCAR3	cg18060199	ILMN_1763638	Hypermethylated	0.465212	0.00297834	-0.224491	-0.223334	0.0673828
HIF3A	cg19310908	ILMN_2287061	Hypermethylated	0.465125	0.00297834	0.207478	0.116878	0.27832
HIF3A	cg19310908	ILMN_1792799	Hypermethylated	0.465125	0.00297834	0.055042	0.0350016	0.637695
PROM1	cg18177979	NA	Hypermethylated	0.465003	0.00297834	NA	NA	NA
ZNF577	cg23010048	ILMN_1667322	Hypermethylated	0.464954	0.00423733	0.658918	0.521255	0.00292969
ZNF577	cg23010048	ILMN_2212823	Hypermethylated	0.464954	0.00423733	-0.394602	-0.327767	0.0673828
VWC2	cg02467990	ILMN_1736448	Hypermethylated	0.464872	0.00297834	-0.10489	-0.0214612	0.764648
TRH	cg18862481	ILMN_1694817	Hypermethylated	0.464629	0.00297834	-0.597787	-0.172311	0.0322266
HOXC4	cg00040312	ILMN_1719975	Hypermethylated	0.464073	0.00297834	0.721975	0.748113	0.000976562
HOXC4	cg00040312	ILMN_1757184	Hypermethylated	0.464073	0.00297834	0.232178	0.122363	0.123047
SERPINB1	cg07635623	ILMN_1679133	Hypermethylated	0.464068	0.00297834	-0.564812	-0.698652	0.000976562
MAP7D2	cg06016684	ILMN_2080080	Hypermethylated	0.463944	0.00297834	-0.136614	-0.0329496	0.577148
PDE4D	cg13894081	ILMN_1791483	Hypermethylated	0.463916	0.00297834	-0.577326	-0.381289	0.00683594
PTX3	cg11299991	ILMN_1801842	Hypermethylated	0.463786	0.00297834	0.352498	0.0867746	0.0537109
PTX3	cg11299991	NA	Hypermethylated	0.463786	0.00297834	NA	NA	NA
SLCO4C1	cg19788741	ILMN_1686464	Hypermethylated	0.46377	0.00423733	0.0323004	0.032105	0.764648
ADAMTS12	cg24744455	ILMN_1660970	Hypermethylated	0.463173	0.00297834	0.277426	0.0510973	0.101562
CBX5	cg20687242	ILMN_1813028	Hypermethylated	0.463139	0.00297834	-0.186959	-0.114989	0.123047
MEIS2	cg13800209	ILMN_1695945	Hypermethylated	0.462733	0.00297834	-0.689309	-1.19176	0.000976562
MEIS2	cg13800209	ILMN_2398077	Hypermethylated	0.462733	0.00297834	-0.417163	-0.155579	0.00976562
MEIS2	cg13800209	ILMN_1792995	Hypermethylated	0.462733	0.00297834	0.256341	0.0666939	0.577148
MEIS2	cg13800209	ILMN_1664416	Hypermethylated	0.462733	0.00297834	0.377733	0.0442176	0.898438
ARX	cg17036062	ILMN_1724162	Hypermethylated	0.462115	0.00800029	-0.110884	0.226184	0.831055
WFDC2	cg06385187	NA	Hypermethylated	0.462109	0.00297834	NA	NA	NA
RARA	cg26654286	ILMN_1659206	Hypermethylated	0.461777	0.00297834	-0.452474	-0.369809	0.00976562
RARA	cg26654286	ILMN_1677197	Hypermethylated	0.461777	0.00297834	0.160652	0.0391427	0.764648
C1orf61	cg26371731	ILMN_1759652	Hypermethylated	0.46167	0.00297834	0.091377	0.053011	0.206055
MIR9-1	cg26371731	NA	Hypermethylated	0.46167	0.00297834	NA	NA	NA
BARHL2	cg18322569	ILMN_1706493	Hypermethylated	0.461505	0.00423733	0.115912	0.0102548	1
HIST1H3G	cg26674751	ILMN_1726815	Hypermethylated	0.46142	0.00297834	0.0567683	0.051374	0.700195
HIST1H2BI	cg26674751	ILMN_1775925	Hypermethylated	0.46142	0.00297834	-0.0709396	-0.00357028	1
HIST1H3G	cg26674751	NA	Hypermethylated	0.46142	0.00297834	NA	NA	NA
HIST1H2BI	cg26674751	NA	Hypermethylated	0.46142	0.00297834	NA	NA	NA
PPT2	cg14130039	ILMN_1676689	Hypermethylated	0.461322	0.00297834	-0.218055	-0.0253908	0.519531
PPT2	cg14130039	ILMN_1750664	Hypermethylated	0.461322	0.00297834	-0.0173822	0.025534	0.700195
PPT2	cg14130039	ILMN_1660337	Hypermethylated	0.461322	0.00297834	0.0300682	0.0320813	0.898438
HVCN1	cg19923629	ILMN_2365248	Hypermethylated	0.461265	0.00297834	-0.481372	-0.220009	0.00292969
HVCN1	cg19923629	ILMN_1815168	Hypermethylated	0.461265	0.00297834	-0.638468	-0.180491	0.0244141
CLIP4	cg01777397	ILMN_1759792	Hypermethylated	0.460907	0.00297834	-0.756316	-0.579046	0.000976562
DAB1	cg11256607	ILMN_1758871	Hypermethylated	0.460785	0.00297834	0.0649773	0.026307	0.365234
KLF8	cg11890740	ILMN_1788793	Hypermethylated	0.460756	0.00297834	0.354555	0.0772099	0.764648
EPHX3	cg26010734	ILMN_1699750	Hypermethylated	0.460564	0.00297834	-0.126854	-0.061023	0.240234
TMEM255A	cg13204538	ILMN_1699978	Hypermethylated	0.460349	0.00297834	0.267911	0.108953	0.320312
TMEM255A	cg13204538	ILMN_2180252	Hypermethylated	0.460349	0.00297834	0.0200609	0.00408018	1
PRIMA1	cg20895877	ILMN_1765299	Hypermethylated	0.460282	0.00297834	-0.00416293	0.053928	0.577148
AFAP1L1	cg14356801	ILMN_1694140	Hypermethylated	0.46028	0.00297834	-0.72224	-0.244384	0.000976562
GATA3	cg14327531	ILMN_2406656	Hypermethylated	0.45996	0.00297834	-0.751791	-0.357183	0.000976562
B3GNT8	cg20557104	ILMN_1741389	Hypermethylated	0.459813	0.00297834	-0.239358	-0.0354437	0.240234
ADCY1	cg24676071	ILMN_2120555	Hypermethylated	0.459009	0.00297834	-0.281777	-0.168813	0.206055
ADCY1	cg24676071	ILMN_1742073	Hypermethylated	0.459009	0.00297834	-0.0591339	0.00669773	0.96582
GJA3	cg11521404	ILMN_1731516	Hypermethylated	0.458833	0.00423733	0.104917	0.0392879	0.320312
GJA3	cg11521404	ILMN_1876266	Hypermethylated	0.458833	0.00423733	0.255933	0.102213	0.413086
PROM1	cg14736058	NA	Hypermethylated	0.458787	0.00297834	NA	NA	NA
NIM1K	cg10641714	ILMN_1652072	Hypermethylated	0.458752	0.00297834	-0.134034	-0.0222786	0.464844
TAL1	cg11766986	ILMN_1748450	Hypermethylated	0.458479	0.00297834	0.190934	0.0901808	0.96582
NEU1	cg00397479	ILMN_1763144	Hypermethylated	0.458289	0.00297834	-0.635108	-0.523005	0.0322266
NEU1	cg00397479	NA	Hypermethylated	0.458289	0.00297834	NA	NA	NA
MKX	cg07964848	ILMN_1681780	Hypermethylated	0.457653	0.00297834	-0.605164	-0.54257	0.0244141
KLF8	cg02590710	ILMN_1788793	Hypermethylated	0.457524	0.00297834	0.349082	0.0772099	0.764648
GIT1	cg12080909	ILMN_1733155	Hypermethylated	0.457418	0.00297834	0.355366	0.165776	0.123047
EFEMP1	cg20786074	ILMN_2350634	Hypermethylated	0.457353	0.00297834	-0.687579	-0.887362	0.00488281
EFEMP1	cg20786074	ILMN_1735877	Hypermethylated	0.457353	0.00297834	-0.70788	-0.858582	0.00488281
EFEMP1	cg20786074	ILMN_1673880	Hypermethylated	0.457353	0.00297834	-0.493046	-0.406307	0.00976562
ALDH1L1	cg07330230	ILMN_1802167	Hypermethylated	0.457269	0.00423733	0.169362	0.489379	0.320312
PACSIN1	cg02032966	ILMN_1751020	Hypermethylated	0.457005	0.00297834	0.124307	0.0540761	0.240234
LINC00615	cg15289144	NA	Hypermethylated	0.456946	0.00297834	NA	NA	NA
PODN	cg07803474	ILMN_1770800	Hypermethylated	0.456881	0.00297834	-0.504445	-0.377077	0.0537109
RHCG	cg01837657	ILMN_1778687	Hypermethylated	0.456723	0.00297834	-0.555748	-0.178421	0.0244141
ATP2B4	cg15732851	ILMN_1680579	Hypermethylated	0.456591	0.00297834	-0.625798	-0.811011	0.00292969
ATP2B4	cg15732851	ILMN_2367753	Hypermethylated	0.456591	0.00297834	-0.643845	-0.833663	0.00292969
ATP2B4	cg15732851	ILMN_1664772	Hypermethylated	0.456591	0.00297834	-0.231215	-0.0843147	0.240234
RARA	cg08580254	ILMN_1659206	Hypermethylated	0.456581	0.00297834	-0.536111	-0.369809	0.00976562
RARA	cg08580254	ILMN_1677197	Hypermethylated	0.456581	0.00297834	0.112164	0.0391427	0.764648
SGIP1	cg03685124	ILMN_1664362	Hypermethylated	0.456326	0.00297834	-0.286645	-0.0494524	0.464844
SGMS1	cg00482319	ILMN_1740505	Hypermethylated	0.455934	0.00297834	0.698873	0.281522	0.00292969
USP44	cg03918605	ILMN_2364819	Hypermethylated	0.455768	0.00297834	-0.313718	-0.0501922	0.240234
USP44	cg03918605	ILMN_1807212	Hypermethylated	0.455768	0.00297834	0.108746	0.0569359	0.464844
FGFR1	cg00400221	ILMN_2398261	Hypermethylated	0.4556	0.00297834	-0.336896	-0.0818315	0.00976562
FGFR1	cg00400221	ILMN_1796229	Hypermethylated	0.4556	0.00297834	-0.253355	-0.0764233	0.174805
FGFR1	cg00400221	ILMN_1729369	Hypermethylated	0.4556	0.00297834	0.162196	0.0424243	0.831055
PAQR9	cg01879805	ILMN_1798327	Hypermethylated	0.455315	0.00297834	0.157731	0.0924293	0.101562
TAC1	cg16288089	ILMN_1790270	Hypermethylated	0.455114	0.00297834	-0.342024	-0.0824935	0.0537109
TAC1	cg16288089	ILMN_2384409	Hypermethylated	0.455114	0.00297834	0.276471	0.226636	0.27832
TAC1	cg16288089	ILMN_2342541	Hypermethylated	0.455114	0.00297834	-0.120005	-0.0124415	0.764648
TGFBR3	cg03166702	NA	Hypermethylated	0.455044	0.00297834	NA	NA	NA
CYBA	cg04879832	ILMN_1744604	Hypermethylated	0.455005	0.00297834	-0.522156	-0.534152	0.0322266
2020-09-09	cg12783819	ILMN_1769118	Hypermethylated	0.454988	0.00297834	-0.067295	0.0221822	0.764648
GCM2	cg09829319	ILMN_1728449	Hypermethylated	0.454802	0.00297834	-0.207211	-0.0223238	0.637695
CYBA	cg14752986	ILMN_1744604	Hypermethylated	0.454737	0.00297834	-0.54181	-0.534152	0.0322266
TACC1	cg10389730	NA	Hypermethylated	0.454516	0.00297834	NA	NA	NA
HOXC4	cg04704531	ILMN_1719975	Hypermethylated	0.454479	0.00297834	0.607919	0.748113	0.000976562
HOXC4	cg04704531	ILMN_1757184	Hypermethylated	0.454479	0.00297834	0.434589	0.122363	0.123047
HOXC6	cg04704531	ILMN_1787334	Hypermethylated	0.454479	0.00297834	0.113355	0.0589018	0.174805
HOXC6	cg04704531	ILMN_2396039	Hypermethylated	0.454479	0.00297834	0.409097	0.0659471	0.320312
HOXC6	cg04704531	NA	Hypermethylated	0.454479	0.00297834	NA	NA	NA
HOXC5	cg04704531	NA	Hypermethylated	0.454479	0.00297834	NA	NA	NA
HOXC4	cg04704531	NA	Hypermethylated	0.454479	0.00297834	NA	NA	NA
C1orf87	cg00914726	ILMN_1669805	Hypermethylated	0.45408	0.00297834	0.00778117	0.0328276	0.898438
C1orf87	cg00914726	ILMN_2097943	Hypermethylated	0.45408	0.00297834	0.0136663	0.0223268	1
PHOX2A	cg24530250	ILMN_1670681	Hypermethylated	0.454079	0.00297834	-0.0803371	-0.0695955	0.147461
GJA3	cg25524962	ILMN_1731516	Hypermethylated	0.454059	0.00297834	0.125693	0.0392879	0.320312
GJA3	cg25524962	ILMN_1876266	Hypermethylated	0.454059	0.00297834	0.239913	0.102213	0.413086
NOTUM	cg15866977	ILMN_2166275	Hypermethylated	0.453861	0.00423733	0.59205	0.120994	0.0322266
NOTUM	cg15866977	ILMN_1744455	Hypermethylated	0.453861	0.00423733	-0.110838	-0.0420362	0.320312
TJP2	cg17195771	ILMN_2384561	Hypermethylated	0.453741	0.00297834	0.312206	0.12788	0.0419922
TJP2	cg17195771	ILMN_1664978	Hypermethylated	0.453741	0.00297834	0.40515	0.16479	0.101562
TJP2	cg17195771	ILMN_1763972	Hypermethylated	0.453741	0.00297834	0.151761	0.0200318	1
DNAJC6	cg09235539	ILMN_1696079	Hypermethylated	0.453401	0.00297834	0.360658	0.209715	0.101562
DNAJC6	cg09235539	ILMN_2166543	Hypermethylated	0.453401	0.00297834	0.191675	0.0450503	0.464844
SLC2A2	cg24302235	ILMN_1755720	Hypermethylated	0.453392	0.00297834	0.0769445	0.0629413	0.206055
PACSIN1	cg11466109	ILMN_1751020	Hypermethylated	0.453055	0.00297834	0.0722484	0.0540761	0.240234
HOXC4	cg23697546	ILMN_1719975	Hypermethylated	0.453043	0.00423733	0.660627	0.748113	0.000976562
HOXC4	cg23697546	ILMN_1757184	Hypermethylated	0.453043	0.00423733	0.278401	0.122363	0.123047
HOXC4	cg23697546	NA	Hypermethylated	0.453043	0.00423733	NA	NA	NA
C9orf129	cg12059257	NA	Hypermethylated	0.452994	0.00297834	NA	NA	NA
TUBA4B	cg08640923	NA	Hypermethylated	0.452988	0.00297834	NA	NA	NA
PACSIN3	cg08300419	ILMN_1682957	Hypermethylated	0.452814	0.00297834	0.410477	0.254921	0.00195312
TFPI	cg22334857	ILMN_1707124	Hypermethylated	0.452616	0.00297834	-0.287385	-0.284972	0.0830078
TFPI	cg22334857	ILMN_1662619	Hypermethylated	0.452616	0.00297834	-0.225681	-0.179315	0.174805
TFPI	cg22334857	ILMN_1701032	Hypermethylated	0.452616	0.00297834	-0.181201	-0.0129208	0.700195
TMEM106A	cg08377924	NA	Hypermethylated	0.452332	0.00297834	NA	NA	NA
ZSCAN12	cg02622316	NA	Hypermethylated	0.452138	0.00297834	NA	NA	NA
SLC7A3	cg20622056	ILMN_2401457	Hypermethylated	0.452101	0.00297834	-0.0423914	0.0509737	0.464844
SLC7A3	cg20622056	ILMN_1660730	Hypermethylated	0.452101	0.00297834	-0.0424815	0.0909036	0.577148
PRICKLE2	cg18450254	ILMN_1683148	Hypermethylated	0.452032	0.00297834	-0.749095	-0.638582	0.00292969
SHROOM4	cg06673178	ILMN_1763442	Hypermethylated	0.451932	0.00297834	-0.793177	-0.25679	0.000976562
SHROOM4	cg06673178	ILMN_2206188	Hypermethylated	0.451932	0.00297834	-0.513384	-0.40173	0.0185547
ANXA6	cg21623671	ILMN_1678612	Hypermethylated	0.45186	0.00297834	-0.704677	-0.36387	0.000976562
ANXA6	cg21623671	ILMN_2326591	Hypermethylated	0.45186	0.00297834	-0.533654	-0.215768	0.0136719
OSBPL5	cg23357130	ILMN_1802151	Hypermethylated	0.451786	0.00297834	0.217306	0.106689	0.320312
OSBPL5	cg23357130	ILMN_2307032	Hypermethylated	0.451786	0.00297834	-0.0406769	-0.0319068	0.831055
TCF4	cg21513672	ILMN_1814194	Hypermethylated	0.451658	0.00297834	-0.7037	-0.5041	0.000976562
TMLHE	cg07311845	ILMN_1707002	Hypermethylated	0.451516	0.00297834	-0.724689	-0.23166	0.000976562
TMLHE	cg07311845	ILMN_1683575	Hypermethylated	0.451516	0.00297834	-0.620606	-0.245594	0.00488281
PRKAG2	cg07547279	ILMN_1749419	Hypermethylated	0.451461	0.00297834	0.414717	0.215564	0.00976562
PRKAG2	cg07547279	ILMN_2293872	Hypermethylated	0.451461	0.00297834	0.0474139	0.0543749	0.147461
PRKAG2	cg07547279	ILMN_2387919	Hypermethylated	0.451461	0.00297834	0.145077	0.00527955	0.831055
CA3	cg05355225	ILMN_2176450	Hypermethylated	0.451322	0.00297834	0.0700183	0.0219594	0.764648
CA3	cg05355225	ILMN_1740996	Hypermethylated	0.451322	0.00297834	0.071203	0.0206141	1
ADCY7	cg19594772	NA	Hypermethylated	0.45122	0.00297834	NA	NA	NA
GREM1	cg18145505	ILMN_1752965	Hypermethylated	0.451128	0.00297834	-0.0349881	0.137141	0.700195
GREM1	cg18145505	ILMN_2124585	Hypermethylated	0.451128	0.00297834	-0.131664	-0.0062804	0.96582
PKNOX2	cg12911763	ILMN_1807689	Hypermethylated	0.451114	0.00297834	-0.607796	-0.266199	0.0136719
IGFBP7	cg19045644	ILMN_2062468	Hypermethylated	0.45103	0.00297834	-0.32549	-0.115097	0.365234
SLC17A8	cg14077898	ILMN_1767842	Hypermethylated	0.450869	0.00297834	0.0340178	0.00394069	0.700195
ANK1	cg14904662	ILMN_2317186	Hypermethylated	0.450787	0.00297834	-0.0884269	-0.00825456	0.764648
ENPP2	cg06193397	ILMN_2373791	Hypermethylated	0.450751	0.00297834	-0.693178	-0.615826	0.000976562
ENPP2	cg06193397	ILMN_1780799	Hypermethylated	0.450751	0.00297834	-0.713848	-0.706594	0.000976562
ESRRG	cg21784383	NA	Hypermethylated	0.450683	0.00297834	NA	NA	NA
DDIT4L	cg05319305	ILMN_1696537	Hypermethylated	0.450663	0.00297834	0.282133	0.422898	0.764648
AOX1	cg13000082	ILMN_1767113	Hypermethylated	0.45045	0.00297834	-0.770273	-1.27276	0.000976562
IGF2BP2	cg12781915	ILMN_1702447	Hypermethylated	0.450414	0.00297834	-0.289495	-0.20309	0.0419922
SCGB3A1	cg22859061	ILMN_1679666	Hypermethylated	0.450269	0.00297834	-0.515878	-1.08582	0.00195312
CYBA	cg09025501	ILMN_1744604	Hypermethylated	0.450259	0.00297834	-0.513613	-0.534152	0.0322266
FUT2	cg08619932	ILMN_1794659	Hypermethylated	0.45011	0.00297834	-0.542998	-0.415647	0.00683594
HOXC11	cg03132556	ILMN_1697342	Hypermethylated	0.450054	0.00297834	-0.183268	-0.0369212	0.365234
C2orf88	cg15313226	ILMN_1787526	Hypermethylated	0.449937	0.00297834	-0.724097	-0.403093	0.000976562
C2orf88	cg15313226	ILMN_2279484	Hypermethylated	0.449937	0.00297834	0.0534256	0.0510199	0.831055
MAST4	cg14455887	ILMN_1738438	Hypermethylated	0.449936	0.00297834	-0.522486	-0.205205	0.00488281
ELF4	cg21489390	ILMN_1652082	Hypermethylated	0.44986	0.00297834	-0.716517	-0.282266	0.00488281
SPARC	cg08879559	ILMN_1796734	Hypermethylated	0.449621	0.00297834	-0.410406	-0.270416	0.0830078
AQP5	cg15336765	ILMN_1807036	Hypermethylated	0.449601	0.00297834	-0.246052	-0.0706695	0.637695
HOXC4	cg19696083	ILMN_1719975	Hypermethylated	0.449539	0.00297834	0.683645	0.748113	0.000976562
HOXC4	cg19696083	ILMN_1757184	Hypermethylated	0.449539	0.00297834	0.320757	0.122363	0.123047
ADGRG1	cg19385649	ILMN_1697228	Hypermethylated	0.449517	0.00297834	-0.201786	-0.0798444	0.27832
ADGRG1	cg19385649	ILMN_2384122	Hypermethylated	0.449517	0.00297834	-0.219948	-0.0178848	0.519531
ADGRG1	cg19385649	ILMN_2352097	Hypermethylated	0.449517	0.00297834	-0.235614	-0.0142044	0.898438
BEX1	cg14556695	ILMN_1702637	Hypermethylated	0.449318	0.00297834	-0.39841	-0.16805	0.0185547
BEX1	cg14556695	ILMN_2234697	Hypermethylated	0.449318	0.00297834	0.204929	0.342517	0.0537109
DTNA	cg22009464	ILMN_1730201	Hypermethylated	0.449304	0.00423733	0.611003	0.147553	0.27832
TNFRSF10C	cg08309809	ILMN_1672114	Hypermethylated	0.449151	0.00297834	0.121592	0.037347	0.764648
RIPOR3	cg22669412	NA	Hypermethylated	0.449149	0.00297834	NA	NA	NA
SHROOM4	cg03683587	ILMN_1763442	Hypermethylated	0.44901	0.00297834	-0.764015	-0.25679	0.000976562
SHROOM4	cg03683587	ILMN_2206188	Hypermethylated	0.44901	0.00297834	-0.514037	-0.40173	0.0185547
LTC4S	cg05408831	ILMN_1668247	Hypermethylated	0.448916	0.00297834	-0.539621	-0.190924	0.0419922
CAMTA2	cg14928057	ILMN_1798867	Hypermethylated	0.44849	0.00297834	-0.103647	-0.0300754	0.637695
CAMTA2	cg14928057	NA	Hypermethylated	0.44849	0.00297834	NA	NA	NA
SLFN11	cg18108623	ILMN_1752520	Hypermethylated	0.448448	0.00297834	-0.519521	-0.340103	0.0537109
SLFN11	cg18108623	ILMN_2162860	Hypermethylated	0.448448	0.00297834	-0.128911	0.00242193	0.637695
TXNRD1	cg04825044	ILMN_1717056	Hypermethylated	0.448387	0.00297834	0.157802	0.200955	0.240234
SLC2A2	cg07139301	ILMN_1755720	Hypermethylated	0.448213	0.00297834	0.108102	0.0629413	0.206055
FAM19A4	cg15356923	ILMN_1658710	Hypermethylated	0.448074	0.00297834	0.0864851	-0.0206879	0.413086
FAM19A4	cg15356923	ILMN_2415474	Hypermethylated	0.448074	0.00297834	0.0604569	-0.00179658	0.464844
FAM19A4	cg15356923	ILMN_1800705	Hypermethylated	0.448074	0.00297834	0.248629	0.0110175	0.519531
CLDN10	cg25032595	ILMN_1685194	Hypermethylated	0.447917	0.00297834	-0.306471	-0.335869	0.0537109
CLDN10	cg25032595	ILMN_1721818	Hypermethylated	0.447917	0.00297834	-0.205674	0.0301179	0.27832
CLDN10	cg25032595	ILMN_1737096	Hypermethylated	0.447917	0.00297834	0.227677	0.0838502	0.365234
SERPINA12	cg19630689	ILMN_1670669	Hypermethylated	0.447429	0.00297834	0.227938	0.109162	0.0830078
TCAF1	cg02825483	ILMN_2297069	Hypermethylated	0.447265	0.00297834	-0.290947	-0.203644	0.0537109
TCAF1	cg02825483	ILMN_1805968	Hypermethylated	0.447265	0.00297834	0.179137	0.0780261	0.464844
PAQR9	cg13687039	ILMN_1798327	Hypermethylated	0.447123	0.00297834	0.284317	0.0924293	0.101562
LYN	cg06248767	ILMN_1781155	Hypermethylated	0.446991	0.00297834	-0.321979	-0.118365	0.27832
GREM1	cg03884132	ILMN_1752965	Hypermethylated	0.446967	0.00297834	-0.0244036	0.137141	0.700195
GREM1	cg03884132	ILMN_2124585	Hypermethylated	0.446967	0.00297834	-0.0983031	-0.0062804	0.96582
FGF2	cg04332818	ILMN_2105919	Hypermethylated	0.446767	0.00297834	-0.581048	-0.206814	0.0322266
FGF2	cg04332818	ILMN_1744693	Hypermethylated	0.446767	0.00297834	-0.106107	-0.0557397	0.27832
NOL3	cg23836455	NA	Hypermethylated	0.44645	0.00297834	NA	NA	NA
C1QTNF12	cg06443533	ILMN_1662949	Hypermethylated	0.44611	0.00423733	0.288653	0.0189461	0.700195
2020-09-09	cg02320862	ILMN_1769118	Hypermethylated	0.446094	0.00297834	-0.23516	0.0221822	0.764648
SGIP1	cg17692242	ILMN_1664362	Hypermethylated	0.445943	0.00297834	-0.26383	-0.0494524	0.464844
NFATC4	cg15842084	ILMN_1796018	Hypermethylated	0.445786	0.00297834	-0.509346	-0.143227	0.000976562
DTNA	cg26530706	ILMN_1730201	Hypermethylated	0.445761	0.00423733	0.57916	0.147553	0.27832
HOXC4	cg23618344	ILMN_1719975	Hypermethylated	0.445664	0.00297834	0.722561	0.748113	0.000976562
HOXC4	cg23618344	ILMN_1757184	Hypermethylated	0.445664	0.00297834	0.290994	0.122363	0.123047
HOXC4	cg23618344	NA	Hypermethylated	0.445664	0.00297834	NA	NA	NA
SHROOM4	cg05145435	ILMN_1763442	Hypermethylated	0.445502	0.00297834	-0.773165	-0.25679	0.000976562
SHROOM4	cg05145435	ILMN_2206188	Hypermethylated	0.445502	0.00297834	-0.537876	-0.40173	0.0185547
LRRC17	cg19561297	ILMN_1652826	Hypermethylated	0.445439	0.00297834	-0.432156	-0.352287	0.00976562
LRRC17	cg19561297	ILMN_2406815	Hypermethylated	0.445439	0.00297834	-0.182111	-0.0712886	0.174805
LRRC17	cg19561297	ILMN_1674793	Hypermethylated	0.445439	0.00297834	-0.147589	-0.0526875	0.27832
LRRC17	cg19561297	NA	Hypermethylated	0.445439	0.00297834	NA	NA	NA
APC	cg03667968	ILMN_1662668	Hypermethylated	0.445234	0.00297834	0.00683223	0.0956474	0.700195
NKX2-1	cg10648415	NA	Hypermethylated	0.445232	0.00297834	NA	NA	NA
PCDHGC4	cg02022733	ILMN_1742538	Hypermethylated	0.445205	0.00297834	0.266113	0.0616037	0.206055
PCDHGC4	cg02022733	ILMN_1714858	Hypermethylated	0.445205	0.00297834	0.0669503	0.0450131	0.413086
PCDHGC4	cg02022733	NA	Hypermethylated	0.445205	0.00297834	NA	NA	NA
CIITA	cg14594608	ILMN_1773363	Hypermethylated	0.444927	0.00297834	0.212656	0.117991	0.123047
LINC01341	cg08535928	NA	Hypermethylated	0.444915	0.00297834	NA	NA	NA
RFX6	cg16540098	ILMN_2054261	Hypermethylated	0.444649	0.00297834	-0.0881365	-0.0281721	0.577148
RFX6	cg16540098	ILMN_1657399	Hypermethylated	0.444649	0.00297834	0.0694553	0.0261773	0.96582
FARP1	cg00221494	ILMN_2271584	Hypermethylated	0.444253	0.00297834	0.402117	0.12785	0.0537109
FARP1	cg00221494	ILMN_1813982	Hypermethylated	0.444253	0.00297834	-0.212113	-0.0741161	0.123047
FARP1	cg00221494	ILMN_1712040	Hypermethylated	0.444253	0.00297834	0.372296	0.10222	0.206055
FARP1	cg00221494	ILMN_1678353	Hypermethylated	0.444253	0.00297834	0.0328824	-0.0186425	0.637695
LPGAT1	cg05146057	ILMN_1687998	Hypermethylated	0.444127	0.00297834	-0.583562	-0.198345	0.00488281
LPGAT1	cg05146057	ILMN_2151277	Hypermethylated	0.444127	0.00297834	-0.366194	-0.0846369	0.0322266
KCTD1	cg06206801	ILMN_1692365	Hypermethylated	0.443933	0.00297834	-0.399166	-0.0892968	0.000976562
KCTD1	cg06206801	ILMN_1759984	Hypermethylated	0.443933	0.00297834	0.169886	0.0289431	0.96582
TMLHE	cg00763725	ILMN_1707002	Hypermethylated	0.443785	0.00297834	-0.68846	-0.23166	0.000976562
TMLHE	cg00763725	ILMN_1683575	Hypermethylated	0.443785	0.00297834	-0.611106	-0.245594	0.00488281
CCDC181	cg00002719	ILMN_1777963	Hypermethylated	0.443777	0.00297834	0.150926	0.0256814	0.831055
ADCY4	cg23179456	ILMN_2148944	Hypermethylated	0.443558	0.00297834	-0.460507	-0.320428	0.0322266
DOCK2	cg21771173	ILMN_1799725	Hypermethylated	0.443551	0.00297834	-0.325047	-0.0983756	0.413086
ZNF154	cg26465391	NA	Hypermethylated	0.443378	0.00297834	NA	NA	NA
AOX1	cg04380340	ILMN_1767113	Hypermethylated	0.443162	0.00297834	-0.78175	-1.27276	0.000976562
COL4A6	cg00815013	ILMN_1675857	Hypermethylated	0.443137	0.00297834	-0.79986	-0.484589	0.000976562
COL4A5	cg00815013	ILMN_1742534	Hypermethylated	0.443137	0.00297834	-0.563428	-0.363268	0.00683594
COL4A6	cg00815013	ILMN_1813021	Hypermethylated	0.443137	0.00297834	-0.131689	-0.0528318	0.174805
COL4A5	cg00815013	ILMN_2375360	Hypermethylated	0.443137	0.00297834	-0.297737	-0.140913	0.174805
COL4A6	cg00815013	ILMN_1811289	Hypermethylated	0.443137	0.00297834	-0.111871	-0.017724	0.637695
COL4A6	cg00815013	NA	Hypermethylated	0.443137	0.00297834	NA	NA	NA
COL4A5	cg00815013	NA	Hypermethylated	0.443137	0.00297834	NA	NA	NA
CLIP4	cg06333058	ILMN_1759792	Hypermethylated	0.443122	0.00297834	-0.758138	-0.579046	0.000976562
FBXO17	cg07180832	ILMN_1714428	Hypermethylated	0.44293	0.00297834	-0.720162	-0.441201	0.000976562
FBXO17	cg07180832	ILMN_2368535	Hypermethylated	0.44293	0.00297834	-0.7797	-0.324986	0.00195312
FBXO17	cg07180832	ILMN_1789274	Hypermethylated	0.44293	0.00297834	-0.0986872	-0.0402764	0.320312
MOB3B	cg14173147	ILMN_1717046	Hypermethylated	0.442909	0.00297834	-0.653939	-0.251618	0.000976562
ZSCAN12	cg25060829	NA	Hypermethylated	0.442904	0.00423733	NA	NA	NA
CAPG	cg23189291	NA	Hypermethylated	0.442781	0.00297834	NA	NA	NA
CUL1	cg03789645	ILMN_1749629	Hypermethylated	0.442734	0.00297834	0.0464624	-0.0421809	0.831055
USP44	cg00256076	ILMN_2364819	Hypermethylated	0.442711	0.00297834	-0.308294	-0.0501922	0.240234
USP44	cg00256076	ILMN_1807212	Hypermethylated	0.442711	0.00297834	0.11623	0.0569359	0.464844
NAT8L	cg19300568	NA	Hypermethylated	0.442615	0.00297834	NA	NA	NA
TIAM1	cg17458922	ILMN_1655577	Hypermethylated	0.442455	0.00297834	-0.485408	-0.146473	0.0537109
SGIP1	cg00920348	ILMN_1664362	Hypermethylated	0.442404	0.00297834	-0.247467	-0.0494524	0.464844
HOXC11	cg21777948	ILMN_1697342	Hypermethylated	0.442181	0.00297834	-0.0830678	-0.0369212	0.365234
TBX15	cg21647227	ILMN_1721580	Hypermethylated	0.442075	0.00297834	0.524579	0.18983	0.147461
TCTEX1D1	cg17284804	ILMN_1751868	Hypermethylated	0.442061	0.00297834	-0.213176	-0.0331504	0.464844
SHROOM4	cg07717498	ILMN_1763442	Hypermethylated	0.441969	0.00297834	-0.740485	-0.25679	0.000976562
SHROOM4	cg07717498	ILMN_2206188	Hypermethylated	0.441969	0.00297834	-0.453189	-0.40173	0.0185547
AFAP1L1	cg09651145	ILMN_1694140	Hypermethylated	0.441807	0.00297834	-0.714199	-0.244384	0.000976562
RARA	cg17739917	ILMN_1659206	Hypermethylated	0.441568	0.00297834	-0.535377	-0.369809	0.00976562
RARA	cg17739917	ILMN_1677197	Hypermethylated	0.441568	0.00297834	0.125988	0.0391427	0.764648
HCG4B	cg26268701	ILMN_1752182	Hypermethylated	0.441329	0.00297834	-0.151433	0.0055148	1
PCDHGA12	cg12304520	ILMN_1653040	Hypermethylated	0.441217	0.00297834	0.35631	0.13214	0.101562
PCDHGA12	cg12304520	NA	Hypermethylated	0.441217	0.00297834	NA	NA	NA
PCDHGC4	cg12648074	ILMN_1742538	Hypermethylated	0.441078	0.00297834	0.23642	0.0616037	0.206055
PCDHGC4	cg12648074	ILMN_1714858	Hypermethylated	0.441078	0.00297834	0.102377	0.0450131	0.413086
PCDHGC4	cg12648074	NA	Hypermethylated	0.441078	0.00297834	NA	NA	NA
KLHL34	cg25888700	ILMN_1662886	Hypermethylated	0.440899	0.00297834	-0.232099	-0.0159304	0.831055
PROM1	cg12839172	NA	Hypermethylated	0.440815	0.00297834	NA	NA	NA
RASGRP4	cg15303560	ILMN_1714650	Hypermethylated	0.440804	0.00297834	-0.325952	-0.0989419	0.000976562
RASGRP4	cg15303560	ILMN_1791955	Hypermethylated	0.440804	0.00297834	0.014634	-0.0235338	0.519531
SGIP1	cg14610403	ILMN_1664362	Hypermethylated	0.440613	0.00297834	-0.267849	-0.0494524	0.464844
HOXA7	cg15797110	ILMN_1706478	Hypermethylated	0.440363	0.00297834	-0.00727419	0.0354216	0.637695
CCDC181	cg23818870	ILMN_1777963	Hypermethylated	0.439933	0.00297834	0.158872	0.0256814	0.831055
MYLK	cg27345757	ILMN_2364768	Hypermethylated	0.439853	0.00297834	-0.815098	-0.739797	0.00195312
C1orf61	cg20582655	ILMN_1759652	Hypermethylated	0.439652	0.00297834	0.082699	0.053011	0.206055
MIR9-1	cg20582655	NA	Hypermethylated	0.439652	0.00297834	NA	NA	NA
COL18A1	cg06484514	ILMN_1806733	Hypermethylated	0.439348	0.00297834	-0.759587	-0.706725	0.000976562
COL18A1	cg06484514	ILMN_1701937	Hypermethylated	0.439348	0.00297834	0.284995	0.164221	0.123047
C9orf129	cg02196220	NA	Hypermethylated	0.439306	0.00297834	NA	NA	NA
AOX1	cg09729613	ILMN_1767113	Hypermethylated	0.4389	0.00297834	-0.813166	-1.27276	0.000976562
HAPLN3	cg01367393	ILMN_1654319	Hypermethylated	0.438717	0.00297834	-0.427937	-0.155436	0.0673828
HIF3A	cg14088357	ILMN_1687481	Hypermethylated	0.438686	0.00297834	0.308867	0.118343	0.206055
HIF3A	cg14088357	ILMN_2287061	Hypermethylated	0.438686	0.00297834	0.185291	0.116878	0.27832
HIF3A	cg14088357	ILMN_1808409	Hypermethylated	0.438686	0.00297834	-0.0631334	-0.00718748	0.577148
HIF3A	cg14088357	ILMN_1792799	Hypermethylated	0.438686	0.00297834	0.0749898	0.0350016	0.637695
HIF3A	cg14088357	ILMN_1663015	Hypermethylated	0.438686	0.00297834	0.239602	0.0819803	0.831055
SLC6A3	cg14502484	ILMN_2105797	Hypermethylated	0.438624	0.00297834	-0.0223947	-0.0147439	0.96582
ESRRG	cg25975621	NA	Hypermethylated	0.438455	0.00297834	NA	NA	NA
FBXO17	cg15931823	ILMN_1714428	Hypermethylated	0.438331	0.00297834	-0.757284	-0.441201	0.000976562
FBXO17	cg15931823	ILMN_2368535	Hypermethylated	0.438331	0.00297834	-0.798551	-0.324986	0.00195312
FBXO17	cg15931823	ILMN_1789274	Hypermethylated	0.438331	0.00297834	-0.141594	-0.0402764	0.320312
DCBLD1	cg11412288	ILMN_1695604	Hypermethylated	0.438124	0.00297834	0.265477	0.122362	0.0537109
HIST1H1A	cg14703002	ILMN_1692831	Hypermethylated	0.438014	0.00297834	0.0737527	0.0152751	0.831055
HOXC4	cg16937769	ILMN_1719975	Hypermethylated	0.437991	0.00297834	0.585059	0.748113	0.000976562
HOXC4	cg16937769	ILMN_1757184	Hypermethylated	0.437991	0.00297834	0.397277	0.122363	0.123047
HOXC6	cg16937769	ILMN_1787334	Hypermethylated	0.437991	0.00297834	0.0869499	0.0589018	0.174805
HOXC6	cg16937769	ILMN_2396039	Hypermethylated	0.437991	0.00297834	0.409682	0.0659471	0.320312
HOXC6	cg16937769	NA	Hypermethylated	0.437991	0.00297834	NA	NA	NA
HOXC5	cg16937769	NA	Hypermethylated	0.437991	0.00297834	NA	NA	NA
HOXC4	cg16937769	NA	Hypermethylated	0.437991	0.00297834	NA	NA	NA
ADGRL4	cg04360793	NA	Hypermethylated	0.437972	0.00297834	NA	NA	NA
LRRC55	cg24458609	ILMN_1796950	Hypermethylated	0.437896	0.00297834	-0.0539593	0.00850867	0.637695
HES5	cg01116067	ILMN_1794742	Hypermethylated	0.437663	0.00297834	-0.00947639	-0.0332601	0.365234
CYB5R2	cg24575083	ILMN_1739576	Hypermethylated	0.437537	0.00297834	-0.654985	-0.604914	0.000976562
RIPPLY3	cg16886987	ILMN_1709257	Hypermethylated	0.437327	0.00297834	0.277778	0.149468	0.174805
PAPPA2	cg25546992	ILMN_1708529	Hypermethylated	0.437083	0.00297834	0.2592	0.124021	0.0537109
PAPPA2	cg25546992	ILMN_1792002	Hypermethylated	0.437083	0.00297834	0.216781	0.0690432	0.577148
LPAR1	cg05148659	ILMN_1701441	Hypermethylated	0.436642	0.00297834	-0.599317	-0.677384	0.00683594
LPAR1	cg05148659	ILMN_1674984	Hypermethylated	0.436642	0.00297834	-0.430072	-0.123085	0.0673828
MEGF11	cg13702629	ILMN_1787179	Hypermethylated	0.436131	0.00297834	0.521012	0.137129	0.0136719
ALX1	cg13916459	ILMN_1724540	Hypermethylated	0.436091	0.00297834	0.0417507	0.00350293	0.96582
HAPLN3	cg08348496	ILMN_1654319	Hypermethylated	0.435895	0.00297834	-0.456358	-0.155436	0.0673828
PLEC	cg12864389	ILMN_1801899	Hypermethylated	0.435582	0.00297834	-0.141616	-0.0323889	0.413086
PLEC	cg12864389	ILMN_1757378	Hypermethylated	0.435582	0.00297834	-0.0540239	0.0310835	0.898438
PLEC	cg12864389	ILMN_1788005	Hypermethylated	0.435582	0.00297834	0.151041	0.0253411	0.96582
PLEC	cg12864389	ILMN_1685313	Hypermethylated	0.435582	0.00297834	-0.00857235	0.00789455	0.96582
PLEC	cg12864389	ILMN_1744268	Hypermethylated	0.435582	0.00297834	0.123708	0.0319123	1
CLIP4	cg07285673	ILMN_1759792	Hypermethylated	0.435468	0.00297834	-0.732257	-0.579046	0.000976562
CCDC181	cg08047907	ILMN_1777963	Hypermethylated	0.435352	0.00297834	0.174966	0.0256814	0.831055
KRT7	cg14537533	ILMN_2163723	Hypermethylated	0.435117	0.00297834	-0.495333	-1.16646	0.000976562
APC	cg14479889	ILMN_1662668	Hypermethylated	0.43504	0.00297834	0.0188876	0.0956474	0.700195
ADCY4	cg21284733	ILMN_2148944	Hypermethylated	0.434913	0.00297834	-0.504032	-0.320428	0.0322266
HES5	cg18040786	ILMN_1794742	Hypermethylated	0.434669	0.00297834	-0.0203456	-0.0332601	0.365234
KIAA1211L	cg17968795	ILMN_1776121	Hypermethylated	0.434403	0.00297834	0.147247	0.105401	0.637695
HIST1H3G	cg14273822	ILMN_1726815	Hypermethylated	0.434304	0.00297834	0.19887	0.051374	0.700195
HIST1H2BI	cg14273822	ILMN_1775925	Hypermethylated	0.434304	0.00297834	-0.131606	-0.00357028	1
HIST1H3G	cg14273822	NA	Hypermethylated	0.434304	0.00297834	NA	NA	NA
HIST1H2BI	cg14273822	NA	Hypermethylated	0.434304	0.00297834	NA	NA	NA
PACSIN1	cg02650929	ILMN_1751020	Hypermethylated	0.434141	0.00297834	0.17671	0.0540761	0.240234
VWC2	cg15963901	ILMN_1736448	Hypermethylated	0.434139	0.00297834	-0.165209	-0.0214612	0.764648
ZNF577	cg16731240	ILMN_1667322	Hypermethylated	0.433499	0.00423733	0.657884	0.521255	0.00292969
ZNF577	cg16731240	ILMN_2212823	Hypermethylated	0.433499	0.00423733	-0.406401	-0.327767	0.0673828
CPA6	cg09428251	ILMN_1657295	Hypermethylated	0.433493	0.00297834	-0.630864	-0.2997	0.00683594
TUBA4B	cg16725050	NA	Hypermethylated	0.433417	0.00297834	NA	NA	NA
NSD1	cg08369368	ILMN_1686136	Hypermethylated	0.433239	0.00297834	-0.156131	-0.00438179	0.519531
NSD1	cg08369368	ILMN_1707175	Hypermethylated	0.433239	0.00297834	-0.081381	-0.00514602	1
HS3ST1	cg24029517	ILMN_2228035	Hypermethylated	0.432911	0.00297834	-0.141213	0.0394352	0.764648
SPARCL1	cg08623641	ILMN_2218208	Hypermethylated	0.432819	0.00297834	-0.574437	-0.717739	0.00488281
SPARCL1	cg08623641	ILMN_1795251	Hypermethylated	0.432819	0.00297834	-0.581119	-0.787788	0.00683594
FJX1	cg11280896	ILMN_1746465	Hypermethylated	0.432815	0.00297834	-0.434527	-0.174687	0.365234
ICAM4	cg14993276	ILMN_1734660	Hypermethylated	0.432744	0.00297834	-0.34205	-0.084702	0.101562
ICAM4	cg14993276	ILMN_2393067	Hypermethylated	0.432744	0.00297834	0.232565	0.117981	0.174805
ICAM4	cg14993276	ILMN_1681296	Hypermethylated	0.432744	0.00297834	-0.197836	-0.0435996	0.320312
MT1A	cg19885203	ILMN_1691156	Hypermethylated	0.432607	0.00297834	-0.358466	-0.0885889	0.0419922
CD248	cg07145284	ILMN_1726589	Hypermethylated	0.432587	0.00297834	-0.555156	-0.479242	0.0244141
SMIM10	cg11458217	NA	Hypermethylated	0.432395	0.00297834	NA	NA	NA
TCEAL5	cg04077363	ILMN_1749073	Hypermethylated	0.432302	0.00297834	0.0358092	0.0422098	0.96582
LRRC17	cg20442697	ILMN_1652826	Hypermethylated	0.43221	0.00297834	-0.363754	-0.352287	0.00976562
LRRC17	cg20442697	ILMN_2406815	Hypermethylated	0.43221	0.00297834	-0.175257	-0.0712886	0.174805
LRRC17	cg20442697	ILMN_1674793	Hypermethylated	0.43221	0.00297834	-0.147551	-0.0526875	0.27832
LRRC17	cg20442697	NA	Hypermethylated	0.43221	0.00297834	NA	NA	NA
LOC284798	cg04299389	NA	Hypermethylated	0.432077	0.00297834	NA	NA	NA
HOXA7	cg05471296	ILMN_1706478	Hypermethylated	0.432068	0.00297834	0.0138417	0.0354216	0.637695
LOC643711	cg13335775	NA	Hypermethylated	0.432055	0.00297834	NA	NA	NA
WDR86	cg16482474	ILMN_1700248	Hypermethylated	0.431761	0.00297834	-0.357325	-0.268001	0.0185547
RARB	cg19003815	ILMN_1671151	Hypermethylated	0.431735	0.00297834	-0.635529	-0.449525	0.000976562
RARB	cg19003815	ILMN_2390526	Hypermethylated	0.431735	0.00297834	-0.553479	-0.155873	0.00488281
RARB	cg19003815	ILMN_1699723	Hypermethylated	0.431735	0.00297834	-0.408427	-0.152815	0.0244141
KDR	cg08048933	ILMN_1686405	Hypermethylated	0.431689	0.00297834	-0.357937	-0.0781328	0.123047
BCL6	cg04339396	ILMN_1737314	Hypermethylated	0.431653	0.00297834	-0.461093	-0.54251	0.00683594
KCNH2	cg18296036	ILMN_1739987	Hypermethylated	0.431573	0.00297834	-0.506381	-0.312705	0.000976562
KCNH2	cg18296036	ILMN_2338809	Hypermethylated	0.431573	0.00297834	-0.185085	-0.0877762	0.0185547
KCNH2	cg18296036	ILMN_1722831	Hypermethylated	0.431573	0.00297834	-0.0826286	0.00254576	0.637695
KCNH2	cg18296036	ILMN_1700798	Hypermethylated	0.431573	0.00297834	0.17479	0.0419889	0.96582
PIEZO2	cg03686593	ILMN_1665686	Hypermethylated	0.431461	0.00423733	-0.449773	-0.286694	0.0136719
TFPI	cg23477967	ILMN_1707124	Hypermethylated	0.431372	0.00297834	-0.216548	-0.284972	0.0830078
TFPI	cg23477967	ILMN_1662619	Hypermethylated	0.431372	0.00297834	-0.151679	-0.179315	0.174805
TFPI	cg23477967	ILMN_1701032	Hypermethylated	0.431372	0.00297834	-0.198693	-0.0129208	0.700195
ZSCAN20	cg18139020	ILMN_1765000	Hypermethylated	0.431136	0.00297834	-0.128817	-0.0126491	0.365234
SPRY4	cg14619259	ILMN_2086105	Hypermethylated	0.43082	0.00297834	-0.30447	-0.393989	0.0136719
SPRY4	cg14619259	ILMN_1688811	Hypermethylated	0.43082	0.00297834	-0.528813	-0.124629	0.0244141
SPRY4	cg14619259	ILMN_1741168	Hypermethylated	0.43082	0.00297834	-0.0406648	0.0914327	0.27832
SPRY4	cg14619259	ILMN_1797596	Hypermethylated	0.43082	0.00297834	-0.084644	0.00710703	0.413086
EYA4	cg01162672	ILMN_2324734	Hypermethylated	0.430693	0.00297834	-0.553418	-0.22378	0.00976562
EYA4	cg01162672	ILMN_1671844	Hypermethylated	0.430693	0.00297834	-0.489905	-0.170073	0.0244141
EYA4	cg01162672	ILMN_1693319	Hypermethylated	0.430693	0.00297834	-0.443382	-0.0844799	0.0673828
KLK10	cg21869055	ILMN_1688205	Hypermethylated	0.430449	0.0102901	-0.261272	-0.0911824	0.206055
KLK10	cg21869055	ILMN_1802246	Hypermethylated	0.430449	0.0102901	0.23548	0.0587481	0.898438
FGF2	cg15128226	ILMN_2105919	Hypermethylated	0.43032	0.00297834	-0.480408	-0.206814	0.0322266
FGF2	cg15128226	ILMN_1744693	Hypermethylated	0.43032	0.00297834	-0.304462	-0.0557397	0.27832
GNE	cg22702243	NA	Hypermethylated	0.430288	0.00297834	NA	NA	NA
TACC2	cg06966660	ILMN_1686442	Hypermethylated	0.43016	0.00297834	-0.474218	-0.102966	0.0673828
TACC2	cg06966660	ILMN_2363165	Hypermethylated	0.43016	0.00297834	-0.345892	-0.13881	0.174805
TACC2	cg06966660	ILMN_2315780	Hypermethylated	0.43016	0.00297834	-0.0977827	0.0086558	0.577148
LPGAT1	cg07097417	ILMN_1687998	Hypermethylated	0.430145	0.00297834	-0.605746	-0.198345	0.00488281
LPGAT1	cg07097417	ILMN_2151277	Hypermethylated	0.430145	0.00297834	-0.353363	-0.0846369	0.0322266
NUAK1	cg05687834	ILMN_1689318	Hypermethylated	0.430038	0.00297834	-0.559286	-0.688716	0.00195312
NUAK1	cg05687834	ILMN_2079786	Hypermethylated	0.430038	0.00297834	-0.615974	-0.306179	0.00195312
EOGT	cg01881444	ILMN_1687084	Hypermethylated	0.429818	0.00423733	-0.543574	-0.460185	0.000976562
EOGT	cg01881444	ILMN_2136455	Hypermethylated	0.429818	0.00423733	-0.511328	-0.301224	0.00195312
PER1	cg10708955	ILMN_1653125	Hypermethylated	0.429809	0.00297834	-0.420403	-0.139498	0.0136719
EPSTI1	cg12138678	ILMN_2388547	Hypermethylated	0.429638	0.00297834	-0.453768	-0.201541	0.147461
TUBA4B	cg08378442	NA	Hypermethylated	0.429627	0.00297834	NA	NA	NA
HS3ST1	cg14820199	ILMN_2228035	Hypermethylated	0.429558	0.00297834	-0.180762	0.0394352	0.764648
RNF152	cg01037637	ILMN_2071826	Hypermethylated	0.429538	0.00297834	0.186717	0.0527074	0.464844
RNF152	cg01037637	ILMN_1802248	Hypermethylated	0.429538	0.00297834	-0.042437	0.00429343	0.637695
MAPK10	cg17485454	ILMN_2256907	Hypermethylated	0.429512	0.00297834	-0.466471	-0.114879	0.00976562
MAPK10	cg17485454	ILMN_1766904	Hypermethylated	0.429512	0.00297834	-0.138118	-0.0853543	0.320312
MAPK10	cg17485454	ILMN_1748281	Hypermethylated	0.429512	0.00297834	0.418312	0.201654	0.365234
MAPK10	cg17485454	ILMN_2340131	Hypermethylated	0.429512	0.00297834	0.10569	0.0180369	0.764648
SHROOM4	cg05152874	ILMN_1763442	Hypermethylated	0.429467	0.00423733	-0.77787	-0.25679	0.000976562
SHROOM4	cg05152874	ILMN_2206188	Hypermethylated	0.429467	0.00423733	-0.554208	-0.40173	0.0185547
DBNDD2	cg13790545	ILMN_1730612	Hypermethylated	0.429186	0.00297834	-0.635417	-0.994344	0.000976562
DBNDD2	cg13790545	ILMN_2338565	Hypermethylated	0.429186	0.00297834	0.261558	0.0416454	0.464844
FLOT1	cg09235583	ILMN_1661439	Hypermethylated	0.429182	0.00297834	0.0515401	0.177053	0.898438
FLOT1	cg09235583	NA	Hypermethylated	0.429182	0.00297834	NA	NA	NA
BHMT	cg02286091	ILMN_1656638	Hypermethylated	0.429028	0.00297834	0.019333	0.0323659	0.637695
RHCG	cg11332236	ILMN_1778687	Hypermethylated	0.428845	0.00297834	-0.554436	-0.178421	0.0244141
ZSCAN12	cg07660236	NA	Hypermethylated	0.428841	0.00297834	NA	NA	NA
TBL1X	cg16277225	ILMN_1744795	Hypermethylated	0.42881	0.00423733	-0.336317	-0.427022	0.00683594
DKK3	cg05106294	ILMN_1815673	Hypermethylated	0.428643	0.00297834	-0.640748	-0.676299	0.00488281
DKK3	cg05106294	ILMN_2398159	Hypermethylated	0.428643	0.00297834	-0.714751	-0.707118	0.00976562
DKK3	cg05106294	ILMN_2289381	Hypermethylated	0.428643	0.00297834	-0.0877394	-0.0360925	0.519531
DKK3	cg05106294	ILMN_1739759	Hypermethylated	0.428643	0.00297834	0.107369	0.0804186	0.700195
GPRASP1	cg09278708	ILMN_1787627	Hypermethylated	0.428519	0.00297834	-0.0616433	-0.0259735	0.206055
KCTD1	cg26704078	ILMN_1692365	Hypermethylated	0.428423	0.00297834	-0.418427	-0.0892968	0.000976562
KCTD1	cg26704078	ILMN_1759984	Hypermethylated	0.428423	0.00297834	0.137959	0.0289431	0.96582
LDAH	cg26625629	ILMN_1660275	Hypermethylated	0.428192	0.00297834	-0.655868	-0.27784	0.0136719
WIPF1	cg13651986	ILMN_2262957	Hypermethylated	0.427896	0.00297834	0.00109294	0.00404724	0.96582
WIPF1	cg13651986	ILMN_2351298	Hypermethylated	0.427896	0.00297834	-0.139871	0.00213408	1
CCDC181	cg08104202	ILMN_1777963	Hypermethylated	0.427826	0.00297834	0.134348	0.0256814	0.831055
PQLC2L	cg02298721	ILMN_1661160	Hypermethylated	0.427619	0.00297834	-0.0117876	0.0280927	0.898438
THRB	cg24590565	ILMN_1696683	Hypermethylated	0.42756	0.00297834	-0.089127	-0.00931702	0.700195
ZNF154	cg00983956	NA	Hypermethylated	0.427504	0.00297834	NA	NA	NA
LRRC17	cg02724472	ILMN_1652826	Hypermethylated	0.427203	0.00297834	-0.352336	-0.352287	0.00976562
LRRC17	cg02724472	ILMN_2406815	Hypermethylated	0.427203	0.00297834	-0.170437	-0.0712886	0.174805
LRRC17	cg02724472	ILMN_1674793	Hypermethylated	0.427203	0.00297834	-0.132911	-0.0526875	0.27832
LRRC17	cg02724472	NA	Hypermethylated	0.427203	0.00297834	NA	NA	NA
HOXC4	cg15817960	ILMN_1719975	Hypermethylated	0.427006	0.00297834	0.678282	0.748113	0.000976562
HOXC4	cg15817960	ILMN_1757184	Hypermethylated	0.427006	0.00297834	0.308238	0.122363	0.123047
HOXC6	cg15817960	ILMN_1787334	Hypermethylated	0.427006	0.00297834	0.0946319	0.0589018	0.174805
HOXC6	cg15817960	ILMN_2396039	Hypermethylated	0.427006	0.00297834	0.395935	0.0659471	0.320312
HOXC6	cg15817960	NA	Hypermethylated	0.427006	0.00297834	NA	NA	NA
HOXC5	cg15817960	NA	Hypermethylated	0.427006	0.00297834	NA	NA	NA
HOXC4	cg15817960	NA	Hypermethylated	0.427006	0.00297834	NA	NA	NA
C1orf87	cg23137165	ILMN_1669805	Hypermethylated	0.426943	0.00297834	0.0405403	0.0328276	0.898438
C1orf87	cg23137165	ILMN_2097943	Hypermethylated	0.426943	0.00297834	0.0212383	0.0223268	1
HOXC4	cg26472714	ILMN_1719975	Hypermethylated	0.426871	0.00297834	0.624378	0.748113	0.000976562
HOXC4	cg26472714	ILMN_1757184	Hypermethylated	0.426871	0.00297834	0.343758	0.122363	0.123047
PLAGL1	cg10717379	ILMN_1815121	Hypermethylated	0.426679	0.00297834	-0.424004	-0.154988	0.0419922
SERPINA12	cg19904425	ILMN_1670669	Hypermethylated	0.426575	0.00297834	0.165066	0.109162	0.0830078
MX1	cg00397324	ILMN_1662358	Hypermethylated	0.426561	0.00297834	-0.203574	-0.231977	0.101562
SGIP1	cg27558095	ILMN_1664362	Hypermethylated	0.426524	0.00297834	-0.241463	-0.0494524	0.464844
FBXO17	cg02772240	ILMN_1714428	Hypermethylated	0.42634	0.00297834	-0.745561	-0.441201	0.000976562
FBXO17	cg02772240	ILMN_2368535	Hypermethylated	0.42634	0.00297834	-0.784639	-0.324986	0.00195312
FBXO17	cg02772240	ILMN_1789274	Hypermethylated	0.42634	0.00297834	-0.147076	-0.0402764	0.320312
ADGRL2	cg09063158	ILMN_1697548	Hypermethylated	0.426139	0.00297834	-0.0337373	-0.0153718	0.174805
HIST1H1A	cg23829024	ILMN_1692831	Hypermethylated	0.426	0.00297834	0.0891225	0.0152751	0.831055
TJP2	cg11611811	ILMN_2384561	Hypermethylated	0.425816	0.00297834	0.260186	0.12788	0.0419922
TJP2	cg11611811	ILMN_1664978	Hypermethylated	0.425816	0.00297834	0.392775	0.16479	0.101562
TJP2	cg11611811	ILMN_1763972	Hypermethylated	0.425816	0.00297834	0.162663	0.0200318	1
FLOT1	cg16493531	ILMN_1661439	Hypermethylated	0.425409	0.00297834	0.057775	0.177053	0.898438
FLOT1	cg16493531	NA	Hypermethylated	0.425409	0.00297834	NA	NA	NA
EEF2K	cg03794213	ILMN_1789171	Hypermethylated	0.425357	0.00297834	-0.81964	-0.567273	0.000976562
OTX2-AS1	cg21039708	NA	Hypermethylated	0.425336	0.00297834	NA	NA	NA
CECR6	cg12441967	ILMN_1702229	Hypermethylated	0.425323	0.00297834	-0.267471	0.140326	0.831055
DDIT4L	cg15598154	ILMN_1696537	Hypermethylated	0.425319	0.00297834	0.286683	0.422898	0.764648
RARA	cg00236832	ILMN_1659206	Hypermethylated	0.425305	0.00297834	-0.440083	-0.369809	0.00976562
RARA	cg00236832	ILMN_1677197	Hypermethylated	0.425305	0.00297834	0.169064	0.0391427	0.764648
KLHL1	cg20523861	ILMN_1809760	Hypermethylated	0.425248	0.00297834	-0.281532	-0.0283092	0.206055
KLHL1	cg20523861	NA	Hypermethylated	0.425248	0.00297834	NA	NA	NA
CCDC8	cg02512703	ILMN_1760314	Hypermethylated	0.425216	0.00297834	-0.344452	-0.0337477	0.577148
DSE	cg12708994	ILMN_1706498	Hypermethylated	0.425186	0.00297834	-0.515438	-0.497152	0.00976562
DSE	cg12708994	ILMN_2386849	Hypermethylated	0.425186	0.00297834	-0.03437	-0.0115927	0.320312
DSE	cg12708994	ILMN_2283001	Hypermethylated	0.425186	0.00297834	0.227802	0.0489558	0.365234
SERTAD4	cg16924584	ILMN_1730794	Hypermethylated	0.425125	0.00297834	-0.202667	-0.108485	0.174805
CXCL5	cg13215970	ILMN_1752562	Hypermethylated	0.424819	0.00297834	-0.293043	-0.262607	0.00292969
CXCL5	cg13215970	ILMN_2171384	Hypermethylated	0.424819	0.00297834	-0.191436	-0.102458	0.240234
HOXD3	cg05864326	ILMN_1798076	Hypermethylated	0.424634	0.00297834	0.0830552	0.0183304	0.898438
TIMP1	cg27151711	ILMN_1711566	Hypermethylated	0.424468	0.00297834	-0.6255	-0.393682	0.052787
TIMP1	cg27151711	NA	Hypermethylated	0.424468	0.00297834	NA	NA	NA
TNFRSF10C	cg14015044	ILMN_1672114	Hypermethylated	0.424302	0.00297834	0.126644	0.037347	0.764648
FAM222A	cg01335367	ILMN_1772446	Hypermethylated	0.424215	0.00297834	0.532705	0.51992	0.00683594
HIST1H4D	cg16898833	ILMN_1676580	Hypermethylated	0.424164	0.00297834	0.229915	0.0447371	0.577148
PPT2	cg05133205	ILMN_1676689	Hypermethylated	0.423845	0.00297834	-0.183614	-0.0253908	0.519531
PPT2	cg05133205	ILMN_1750664	Hypermethylated	0.423845	0.00297834	-0.0998653	0.025534	0.700195
PPT2	cg05133205	ILMN_1660337	Hypermethylated	0.423845	0.00297834	0.0217254	0.0320813	0.898438
PTPRS	cg24122124	ILMN_1656338	Hypermethylated	0.423672	0.00297834	-0.121085	-0.0204505	0.519531
PTPRS	cg24122124	ILMN_2365644	Hypermethylated	0.423672	0.00297834	0.0328284	0.0116006	1
DLG2	cg09379439	ILMN_1676215	Hypermethylated	0.423581	0.00297834	0.0755424	0.154021	0.320312
DLG2	cg09379439	ILMN_1733043	Hypermethylated	0.423581	0.00297834	0.201446	0.117945	0.577148
RNF165	cg08680887	ILMN_1792389	Hypermethylated	0.423551	0.00297834	-0.710802	-0.609504	0.000976562
TSPAN9	cg11099655	ILMN_1729453	Hypermethylated	0.423486	0.00297834	-0.583273	-0.247693	0.0244141
ADGRL4	cg21113740	NA	Hypermethylated	0.423484	0.00297834	NA	NA	NA
LYN	cg17643864	ILMN_1781155	Hypermethylated	0.423473	0.00297834	-0.264323	-0.118365	0.27832
PAX3	cg18077971	ILMN_2320932	Hypermethylated	0.423128	0.00297834	0.0184203	-0.0197086	0.413086
PAX3	cg18077971	ILMN_1724061	Hypermethylated	0.423128	0.00297834	0.0688691	0.0688733	0.464844
CCDC140	cg18077971	ILMN_1691566	Hypermethylated	0.423128	0.00297834	0.151332	0.0344485	0.764648
PAX3	cg18077971	ILMN_1707314	Hypermethylated	0.423128	0.00297834	0.172677	0.0719801	0.898438
PAX3	cg18077971	ILMN_1757053	Hypermethylated	0.423128	0.00297834	0.201453	0.0365955	0.898438
CCDC140	cg18077971	NA	Hypermethylated	0.423128	0.00297834	NA	NA	NA
PAX3	cg18077971	NA	Hypermethylated	0.423128	0.00297834	NA	NA	NA
SGIP1	cg17162576	ILMN_1664362	Hypermethylated	0.423083	0.00297834	-0.274108	-0.0494524	0.464844
PAPPA2	cg00038038	ILMN_1708529	Hypermethylated	0.422646	0.00297834	0.24075	0.124021	0.0537109
PAPPA2	cg00038038	ILMN_1792002	Hypermethylated	0.422646	0.00297834	0.220078	0.0690432	0.577148
ESRRG	cg07029873	NA	Hypermethylated	0.422573	0.00297834	NA	NA	NA
FBN2	cg27223047	ILMN_1670899	Hypermethylated	0.422495	0.00297834	-0.321022	-0.188222	0.0537109
NFATC4	cg24785555	ILMN_1796018	Hypermethylated	0.422439	0.00297834	-0.50083	-0.143227	0.000976562
GCM2	cg15244049	ILMN_1728449	Hypermethylated	0.422423	0.00297834	-0.164371	-0.0223238	0.637695
MUS81	cg00859866	ILMN_1780937	Hypermethylated	0.422304	0.00297834	0.0641067	0.027361	0.898438
C9orf129	cg23839761	NA	Hypermethylated	0.422218	0.00297834	NA	NA	NA
PODN	cg00674864	ILMN_1770800	Hypermethylated	0.422041	0.00297834	-0.499857	-0.377077	0.0537109
THBS4	cg10784386	ILMN_1736078	Hypermethylated	0.421905	0.00297834	0.407339	1.32929	0.000976562
EFS	cg16585972	ILMN_1702105	Hypermethylated	0.421662	0.00297834	-0.847526	-0.865472	0.000976562
EFS	cg16585972	ILMN_1765248	Hypermethylated	0.421662	0.00297834	-0.0345522	0.00989477	1
NKX2-6	cg14428146	NA	Hypermethylated	0.421552	0.00297834	NA	NA	NA
MOB3C	cg06760830	ILMN_1798288	Hypermethylated	0.4215	0.00297834	-0.616604	-0.375025	0.00292969
MOB3C	cg06760830	ILMN_1719677	Hypermethylated	0.4215	0.00297834	-0.00591726	-0.0137867	0.764648
MOB3C	cg06760830	ILMN_1767171	Hypermethylated	0.4215	0.00297834	0.00365423	-0.00643783	1
SLC7A3	cg11024449	ILMN_2401457	Hypermethylated	0.421343	0.00297834	-0.113723	0.0509737	0.464844
SLC7A3	cg11024449	ILMN_1660730	Hypermethylated	0.421343	0.00297834	-0.0998776	0.0909036	0.577148
FAM19A4	cg03186486	ILMN_1658710	Hypermethylated	0.421267	0.00297834	0.0796703	-0.0206879	0.413086
FAM19A4	cg03186486	ILMN_2415474	Hypermethylated	0.421267	0.00297834	0.115471	-0.00179658	0.464844
FAM19A4	cg03186486	ILMN_1800705	Hypermethylated	0.421267	0.00297834	0.257739	0.0110175	0.519531
SLC7A3	cg01758418	ILMN_2401457	Hypermethylated	0.421253	0.00297834	-0.0602196	0.0509737	0.464844
SLC7A3	cg01758418	ILMN_1660730	Hypermethylated	0.421253	0.00297834	-0.0483774	0.0909036	0.577148
PPP1R13L	cg08243728	ILMN_1669390	Hypermethylated	0.421071	0.00297834	-0.413189	-0.137723	0.0185547
TMEM106A	cg03049782	NA	Hypermethylated	0.421064	0.00297834	NA	NA	NA
GREM1	cg09442789	ILMN_1752965	Hypermethylated	0.420987	0.00297834	-0.0226024	0.137141	0.700195
GREM1	cg09442789	ILMN_2124585	Hypermethylated	0.420987	0.00297834	-0.0442203	-0.0062804	0.96582
RARA	cg03085312	ILMN_1659206	Hypermethylated	0.420839	0.00297834	-0.467753	-0.369809	0.00976562
RARA	cg03085312	ILMN_1677197	Hypermethylated	0.420839	0.00297834	0.145734	0.0391427	0.764648
MAT1A	cg19423196	ILMN_1767657	Hypermethylated	0.420793	0.00297834	0.290459	0.0761527	0.700195
RNF152	cg06464594	ILMN_2071826	Hypermethylated	0.420488	0.00297834	0.185428	0.0527074	0.464844
RNF152	cg06464594	ILMN_1802248	Hypermethylated	0.420488	0.00297834	-0.0431518	0.00429343	0.637695
ANKH	cg21215929	ILMN_1692080	Hypermethylated	0.420423	0.00297834	-0.0304636	0.188164	0.637695
CDKN1B	cg06197769	ILMN_1722811	Hypermethylated	0.420421	0.00297834	-0.197738	-0.110947	0.413086
CDKN1B	cg06197769	ILMN_2196347	Hypermethylated	0.420421	0.00297834	0.0569549	0.0027165	0.898438
PAH	cg24167314	ILMN_1662214	Hypermethylated	0.420256	0.00423733	-0.308613	-0.0614174	0.27832
PAH	cg24167314	ILMN_2218104	Hypermethylated	0.420256	0.00423733	0.0600256	0.0398725	0.365234
MSC-AS1	cg04596005	NA	Hypermethylated	0.420119	0.00297834	NA	NA	NA
NKX2-6	cg17875555	NA	Hypermethylated	0.420083	0.00423733	NA	NA	NA
TBX15	cg02177231	ILMN_1721580	Hypermethylated	0.420061	0.00297834	0.449946	0.18983	0.147461
KRT7	cg14482313	ILMN_2163723	Hypermethylated	0.419985	0.00297834	-0.495955	-1.16646	0.000976562
PCDHA13	cg02051771	ILMN_2410449	Hypermethylated	0.419969	0.00423733	0.011065	0.000479483	0.464844
PCDHA13	cg02051771	ILMN_1789146	Hypermethylated	0.419969	0.00423733	0.00648436	0.0154405	0.577148
PCDHA13	cg02051771	NA	Hypermethylated	0.419969	0.00423733	NA	NA	NA
OCA2	cg09792204	ILMN_1746116	Hypermethylated	0.419937	0.00297834	-0.0421145	0.0127404	0.96582
HOXC4	cg07266404	ILMN_1719975	Hypermethylated	0.419886	0.00297834	0.753881	0.748113	0.000976562
HOXC4	cg07266404	ILMN_1757184	Hypermethylated	0.419886	0.00297834	0.277457	0.122363	0.123047
HOXC4	cg02721000	ILMN_1719975	Hypermethylated	0.419845	0.00297834	0.693464	0.748113	0.000976562
HOXC4	cg02721000	ILMN_1757184	Hypermethylated	0.419845	0.00297834	0.324344	0.122363	0.123047
RIIAD1	cg26714626	NA	Hypermethylated	0.419733	0.00297834	NA	NA	NA
ADD3	cg05098590	ILMN_2311278	Hypermethylated	0.419445	0.00423733	-0.580955	-0.620928	0.00195312
ADD3	cg05098590	ILMN_1814526	Hypermethylated	0.419445	0.00423733	-0.0978523	-0.225341	0.0537109
ADD3	cg05098590	ILMN_1787378	Hypermethylated	0.419445	0.00423733	0.0117901	-0.0541367	0.0537109
ADD3	cg05098590	ILMN_1678501	Hypermethylated	0.419445	0.00423733	0.110038	-0.00297953	0.96582
RARA	cg22935450	ILMN_1659206	Hypermethylated	0.419427	0.00297834	-0.45072	-0.369809	0.00976562
RARA	cg22935450	ILMN_1677197	Hypermethylated	0.419427	0.00297834	0.118025	0.0391427	0.764648
HOXA7	cg10474350	ILMN_1706478	Hypermethylated	0.419194	0.00297834	-0.0207737	0.0354216	0.637695
HAPLN3	cg02231729	ILMN_1654319	Hypermethylated	0.419009	0.00297834	-0.476083	-0.155436	0.0673828
HIST1H4D	cg12315302	ILMN_1676580	Hypermethylated	0.418989	0.00297834	0.238106	0.0447371	0.577148
RUSC2	cg13692543	ILMN_1810037	Hypermethylated	0.418955	0.00297834	-0.281028	-0.223135	0.0185547
IL1B	cg07935264	ILMN_1775501	Hypermethylated	0.418803	0.00297834	-0.35654	-0.219584	0.320312
P2RX6	cg01763749	ILMN_1716335	Hypermethylated	0.418732	0.00297834	0.104799	0.00161795	0.464844
P2RX6	cg01763749	NA	Hypermethylated	0.418732	0.00297834	NA	NA	NA
TCAF1	cg05480894	ILMN_2297069	Hypermethylated	0.418442	0.00297834	-0.302937	-0.203644	0.0537109
TCAF1	cg05480894	ILMN_1805968	Hypermethylated	0.418442	0.00297834	0.204734	0.0780261	0.464844
GPRASP1	cg20207108	ILMN_1787627	Hypermethylated	0.418405	0.0135735	-0.114456	-0.0259735	0.206055
TRAK1	cg14664089	ILMN_2289924	Hypermethylated	0.418342	0.00423733	-0.13179	-0.078032	0.320312
TRAK1	cg14664089	ILMN_2399174	Hypermethylated	0.418342	0.00423733	0.140715	0.102182	0.831055
HAAO	cg26907578	ILMN_1715125	Hypermethylated	0.41831	0.00297834	-0.0149361	0.0526643	0.464844
CRYGD	cg23405212	ILMN_2100574	Hypermethylated	0.418266	0.00297834	0.0332717	0.0102225	0.637695
TBX15	cg21170796	ILMN_1721580	Hypermethylated	0.418243	0.00297834	0.496096	0.18983	0.147461
SLC7A3	cg02053896	ILMN_2401457	Hypermethylated	0.418062	0.00297834	-0.0190656	0.0509737	0.464844
SLC7A3	cg02053896	ILMN_1660730	Hypermethylated	0.418062	0.00297834	-0.0301299	0.0909036	0.577148
GPRASP1	cg24818939	ILMN_1787627	Hypermethylated	0.41792	0.0135735	-0.127685	-0.0259735	0.206055
RIPOR3	cg20244854	NA	Hypermethylated	0.417802	0.00423733	NA	NA	NA
HIST1H3G	cg11731890	ILMN_1726815	Hypermethylated	0.417703	0.00297834	0.14131	0.051374	0.700195
HIST1H2BI	cg11731890	ILMN_1775925	Hypermethylated	0.417703	0.00297834	-0.103385	-0.00357028	1
HIST1H3G	cg11731890	NA	Hypermethylated	0.417703	0.00297834	NA	NA	NA
HIST1H2BI	cg11731890	NA	Hypermethylated	0.417703	0.00297834	NA	NA	NA
GFI1	cg17858328	ILMN_1690420	Hypermethylated	0.417552	0.00297834	-0.224284	-0.0656736	0.365234
KCNH2	cg24830730	ILMN_1739987	Hypermethylated	0.417165	0.00297834	-0.516141	-0.312705	0.000976562
KCNH2	cg24830730	ILMN_2338809	Hypermethylated	0.417165	0.00297834	-0.124715	-0.0877762	0.0185547
KCNH2	cg24830730	ILMN_1722831	Hypermethylated	0.417165	0.00297834	-0.0651425	0.00254576	0.637695
KCNH2	cg24830730	ILMN_1700798	Hypermethylated	0.417165	0.00297834	0.0680869	0.0419889	0.96582
AKAP2	cg09453959	ILMN_1675507	Hypermethylated	0.41697	0.00297834	-0.246507	-0.0587557	0.240234
AKAP2	cg09453959	ILMN_1737754	Hypermethylated	0.41697	0.00297834	0.224995	0.0493139	0.413086
AKAP2	cg09453959	ILMN_1691959	Hypermethylated	0.41697	0.00297834	-0.0723181	-0.0141392	0.464844
AKAP2	cg09453959	NA	Hypermethylated	0.41697	0.00297834	NA	NA	NA
MOB3B	cg22262168	ILMN_1717046	Hypermethylated	0.416962	0.00297834	-0.627213	-0.251618	0.000976562
HIF3A	cg27146050	ILMN_1687481	Hypermethylated	0.416952	0.00297834	0.248118	0.118343	0.206055
HIF3A	cg27146050	ILMN_2287061	Hypermethylated	0.416952	0.00297834	0.176507	0.116878	0.27832
HIF3A	cg27146050	ILMN_1808409	Hypermethylated	0.416952	0.00297834	-0.0136313	-0.00718748	0.577148
HIF3A	cg27146050	ILMN_1792799	Hypermethylated	0.416952	0.00297834	-0.00883867	0.0350016	0.637695
HIF3A	cg27146050	ILMN_1663015	Hypermethylated	0.416952	0.00297834	0.187123	0.0819803	0.831055
TAL1	cg24991020	ILMN_1748450	Hypermethylated	0.416897	0.00423733	0.13509	0.0901808	0.96582
RHCG	cg12042113	ILMN_1778687	Hypermethylated	0.416624	0.00297834	-0.530156	-0.178421	0.0244141
PLBD1	cg19725903	ILMN_1707286	Hypermethylated	0.416594	0.00297834	-0.521715	-0.470406	0.0244141
DTNA	cg18420599	ILMN_1730201	Hypermethylated	0.416412	0.00423733	0.597569	0.147553	0.27832
C2orf88	cg19906093	ILMN_1787526	Hypermethylated	0.416326	0.00297834	-0.719437	-0.403093	0.000976562
C2orf88	cg19906093	ILMN_2279484	Hypermethylated	0.416326	0.00297834	0.0273204	0.0510199	0.831055
GFI1	cg26027669	ILMN_1690420	Hypermethylated	0.416217	0.00297834	-0.263635	-0.0656736	0.365234
KANK1	cg15669600	NA	Hypermethylated	0.416197	0.00297834	NA	NA	NA
TRABD	cg05297854	ILMN_1755737	Hypermethylated	0.416138	0.00297834	0.492605	0.220402	0.0537109
FAXDC2	cg10257049	ILMN_1728742	Hypermethylated	0.416109	0.00297834	-0.716623	-0.605165	0.000976562
FAXDC2	cg10257049	ILMN_1716154	Hypermethylated	0.416109	0.00297834	-0.366703	-0.140971	0.0322266
FOXG1	cg25078444	ILMN_2149946	Hypermethylated	0.415977	0.00423733	0.0311339	0.038467	1
LINC01341	cg15176829	NA	Hypermethylated	0.415845	0.00297834	NA	NA	NA
EYA4	cg11664500	ILMN_2324734	Hypermethylated	0.415733	0.00423733	-0.537243	-0.22378	0.00976562
EYA4	cg11664500	ILMN_1671844	Hypermethylated	0.415733	0.00423733	-0.441241	-0.170073	0.0244141
EYA4	cg11664500	ILMN_1693319	Hypermethylated	0.415733	0.00423733	-0.440771	-0.0844799	0.0673828
MIR24-1	cg20355301	NA	Hypermethylated	0.415644	0.00423733	NA	NA	NA
LOC101927588	cg06744279	NA	Hypermethylated	0.415547	0.00297834	NA	NA	NA
FGF8	cg25209842	ILMN_1812517	Hypermethylated	0.415473	0.00297834	0.00448109	0.0349602	0.637695
FGF8	cg25209842	ILMN_2345749	Hypermethylated	0.415473	0.00297834	0.051994	0.00682339	0.96582
APC	cg20311501	ILMN_1662668	Hypermethylated	0.415285	0.00297834	0.0433457	0.0956474	0.700195
C9orf129	cg10065823	NA	Hypermethylated	0.414804	0.00297834	NA	NA	NA
EYA4	cg22871668	ILMN_2324734	Hypermethylated	0.414751	0.00423733	-0.537268	-0.22378	0.00976562
EYA4	cg22871668	ILMN_1671844	Hypermethylated	0.414751	0.00423733	-0.429921	-0.170073	0.0244141
EYA4	cg22871668	ILMN_1693319	Hypermethylated	0.414751	0.00423733	-0.424367	-0.0844799	0.0673828
FER1L5	cg02582940	NA	Hypermethylated	0.414686	0.00297834	NA	NA	NA
RARRES2	cg16880773	ILMN_1810844	Hypermethylated	0.414557	0.00297834	-0.446499	-0.827225	0.00976562
ELMSAN1	cg10681255	ILMN_2297373	Hypermethylated	0.414539	0.00297834	0.451339	0.193709	0.0537109
ELMSAN1	cg10681255	ILMN_1763091	Hypermethylated	0.414539	0.00297834	0.293397	0.0352212	0.637695
ELMSAN1	cg10681255	ILMN_2412922	Hypermethylated	0.414539	0.00297834	0.0262337	0.0102239	0.831055
LRRC55	cg11751645	ILMN_1796950	Hypermethylated	0.414096	0.00297834	0.00651104	0.00850867	0.637695
SLC16A5	cg09300114	ILMN_1755649	Hypermethylated	0.414078	0.00297834	-0.887123	-1.07615	0.00195312
TACC2	cg06733794	ILMN_1686442	Hypermethylated	0.414047	0.00297834	-0.500533	-0.102966	0.0673828
TACC2	cg06733794	ILMN_2363165	Hypermethylated	0.414047	0.00297834	-0.369189	-0.13881	0.174805
TACC2	cg06733794	ILMN_2315780	Hypermethylated	0.414047	0.00297834	-0.126525	0.0086558	0.577148
BCL9	cg10020892	ILMN_1704452	Hypermethylated	0.41397	0.00297834	0.747263	0.432619	0.000976562
WWC3	cg18413148	ILMN_1687592	Hypermethylated	0.413831	0.00297834	-0.761239	-0.306301	0.000976562
VWC2	cg01893212	ILMN_1736448	Hypermethylated	0.413817	0.00297834	-0.154582	-0.0214612	0.764648
SMIM10	cg22410382	NA	Hypermethylated	0.413788	0.00297834	NA	NA	NA
PCBP1	cg09175843	ILMN_1673215	Hypermethylated	0.413646	0.00297834	0.217569	0.0188174	0.637695
STON1	cg18852137	ILMN_1668592	Hypermethylated	0.413583	0.00297834	-0.464254	-0.437715	0.00195312
STON1-GTF2A1L	cg18852137	NA	Hypermethylated	0.413583	0.00297834	NA	NA	NA
HES5	cg06839900	ILMN_1794742	Hypermethylated	0.413447	0.00297834	0.000760633	-0.0332601	0.365234
NUAK1	cg26877596	ILMN_1689318	Hypermethylated	0.413311	0.00297834	-0.60552	-0.688716	0.00195312
NUAK1	cg26877596	ILMN_2079786	Hypermethylated	0.413311	0.00297834	-0.613294	-0.306179	0.00195312
TMEM106A	cg24008544	NA	Hypermethylated	0.413295	0.00297834	NA	NA	NA
ALDH1L1	cg11022432	ILMN_1802167	Hypermethylated	0.413269	0.00297834	0.158276	0.489379	0.320312
TSPAN11	cg01471886	ILMN_1697810	Hypermethylated	0.413243	0.00297834	-0.188139	-0.0578108	0.206055
TSPAN11	cg01471886	ILMN_2341524	Hypermethylated	0.413243	0.00297834	-0.122856	-0.00639341	0.96582
TBX15	cg10703826	ILMN_1721580	Hypermethylated	0.41321	0.00297834	0.55512	0.18983	0.147461
ICAM4	cg00389463	ILMN_1734660	Hypermethylated	0.413195	0.00297834	-0.319613	-0.084702	0.101562
ICAM4	cg00389463	ILMN_2393067	Hypermethylated	0.413195	0.00297834	0.272069	0.117981	0.174805
ICAM4	cg00389463	ILMN_1681296	Hypermethylated	0.413195	0.00297834	-0.225617	-0.0435996	0.320312
CYBA	cg19790294	ILMN_1744604	Hypermethylated	0.41316	0.00297834	-0.559711	-0.534152	0.0322266
HOXC4	cg03923561	ILMN_1719975	Hypermethylated	0.413137	0.00297834	0.676215	0.748113	0.000976562
HOXC4	cg03923561	ILMN_1757184	Hypermethylated	0.413137	0.00297834	0.325416	0.122363	0.123047
ELF4	cg22221554	ILMN_1652082	Hypermethylated	0.413076	0.00297834	-0.645358	-0.282266	0.00488281
B3GNT5	cg18881768	ILMN_1702609	Hypermethylated	0.412976	0.00297834	0.0480268	0.059106	0.764648
B3GNT5	cg18881768	NA	Hypermethylated	0.412976	0.00297834	NA	NA	NA
GATM	cg10088041	ILMN_1729180	Hypermethylated	0.41278	0.00297834	-0.696358	-0.467415	0.000976562
CYP11A1	cg02916102	ILMN_1768820	Hypermethylated	0.412766	0.00297834	-0.0305299	-0.015001	0.27832
HVCN1	cg25598159	ILMN_2365248	Hypermethylated	0.41275	0.00297834	-0.52011	-0.220009	0.00292969
HVCN1	cg25598159	ILMN_1815168	Hypermethylated	0.41275	0.00297834	-0.636527	-0.180491	0.0244141
ARHGEF2	cg13344137	ILMN_1703477	Hypermethylated	0.412706	0.00297834	-0.630838	-0.610761	0.0136719
PQLC2L	cg08504812	ILMN_1661160	Hypermethylated	0.412438	0.00297834	0.0183887	0.0280927	0.898438
CDYL	cg08249424	ILMN_1721415	Hypermethylated	0.412394	0.00423733	0.191542	0.079454	0.240234
SHANK2	cg17627654	ILMN_1814790	Hypermethylated	0.412393	0.00297834	0.515966	0.340908	0.0136719
SHANK2	cg17627654	ILMN_1745151	Hypermethylated	0.412393	0.00297834	0.0461096	0.039274	0.464844
LINC02036	cg12281219	NA	Hypermethylated	0.412379	0.00297834	NA	NA	NA
PLD1	cg19644750	ILMN_1719696	Hypermethylated	0.412229	0.00297834	-0.335861	-0.165136	0.123047
GLIPR1L1	cg23708881	ILMN_1768975	Hypermethylated	0.412135	0.00297834	0.181525	0.0219413	0.898438
CAPS2	cg23708881	NA	Hypermethylated	0.412135	0.00297834	NA	NA	NA
LOC101928161	cg02405538	NA	Hypermethylated	0.412114	0.00297834	NA	NA	NA
DTNA	cg09653424	ILMN_1730201	Hypermethylated	0.412092	0.00297834	0.537399	0.147553	0.27832
CHAD	cg10421979	ILMN_1700652	Hypermethylated	0.412079	0.00423733	-0.293083	-0.0588683	0.320312
CHAD	cg10421979	NA	Hypermethylated	0.412079	0.00423733	NA	NA	NA
MDGA2	cg18343957	NA	Hypermethylated	0.411957	0.00423733	NA	NA	NA
MOB3B	cg21249376	ILMN_1717046	Hypermethylated	0.411824	0.00297834	-0.656914	-0.251618	0.000976562
GDAP1L1	cg12689285	ILMN_1760208	Hypermethylated	0.411811	0.00297834	-0.075012	-0.00545919	0.464844
SPATS1	cg26145959	ILMN_1711681	Hypermethylated	0.411691	0.00297834	0.151075	0.0415816	0.764648
PCDHGB3	cg02575448	ILMN_1746708	Hypermethylated	0.411671	0.00297834	0.074807	0.0419157	0.764648
PCDHGB3	cg02575448	NA	Hypermethylated	0.411671	0.00297834	NA	NA	NA
NIM1K	cg23502772	ILMN_1652072	Hypermethylated	0.41166	0.00297834	-0.0639401	-0.0222786	0.464844
P2RY12	cg21704050	ILMN_2320164	Hypermethylated	0.411627	0.00297834	-0.339442	-0.0706535	0.27832
P2RY12	cg21704050	NA	Hypermethylated	0.411627	0.00297834	NA	NA	NA
HAPLN4	cg22694191	ILMN_2165463	Hypermethylated	0.411573	0.00297834	-0.238312	-0.045345	0.320312
COL7A1	cg14957943	ILMN_1751161	Hypermethylated	0.411532	0.00297834	-0.718887	-0.798973	0.000976562
CCDC28B	cg26479625	ILMN_2099586	Hypermethylated	0.411265	0.00297834	-0.432177	-0.0661813	0.240234
CCDC28B	cg26479625	ILMN_1778478	Hypermethylated	0.411265	0.00297834	-0.279695	-0.0353598	0.240234
TNS1	cg09548780	ILMN_1807919	Hypermethylated	0.411173	0.00297834	-0.514059	-0.3009	0.0537109
SLCO4C1	cg04621020	ILMN_1686464	Hypermethylated	0.410856	0.00297834	0.0386186	0.032105	0.764648
IQCA1	cg17397592	ILMN_2080684	Hypermethylated	0.410824	0.00297834	-0.656942	-0.300663	0.000976562
IQCA1	cg17397592	ILMN_1654598	Hypermethylated	0.410824	0.00297834	-0.739173	-0.33364	0.000976562
CYBA	cg00054525	ILMN_1744604	Hypermethylated	0.410734	0.00297834	-0.543966	-0.534152	0.0322266
SERPINB9	cg07844977	ILMN_1742052	Hypermethylated	0.410536	0.00297834	-0.32079	-0.106858	0.147461
SERPINB9	cg07844977	ILMN_2184250	Hypermethylated	0.410536	0.00297834	-0.159221	-0.0374468	0.464844
NFATC3	cg14257232	ILMN_1755983	Hypermethylated	0.41047	0.00297834	-0.286165	-0.0787856	0.0244141
NFATC3	cg14257232	ILMN_1685810	Hypermethylated	0.41047	0.00297834	-0.0947028	-0.0426003	0.413086
NFATC3	cg14257232	ILMN_2360028	Hypermethylated	0.41047	0.00297834	0.057999	0.0344116	0.540818
NFATC3	cg14257232	ILMN_1800976	Hypermethylated	0.41047	0.00297834	0.000827402	0.0301651	0.96582
MYLK	cg07621385	ILMN_2364768	Hypermethylated	0.410342	0.00297834	-0.740596	-0.739797	0.00195312
CDC42EP4	cg02528959	ILMN_1745223	Hypermethylated	0.410323	0.00297834	-0.858245	-0.589277	0.000976562
ARHGEF2	cg12065285	ILMN_1703477	Hypermethylated	0.410072	0.00297834	-0.643002	-0.610761	0.0136719
KLK10	cg24512400	ILMN_1688205	Hypermethylated	0.410049	0.00297834	-0.385795	-0.0911824	0.206055
KLK10	cg24512400	ILMN_1802246	Hypermethylated	0.410049	0.00297834	0.200025	0.0587481	0.898438
PTH2R	cg00335467	NA	Hypermethylated	0.40999	0.00297834	NA	NA	NA
CCDC181	cg04953218	NA	Hypermethylated	0.409952	0.00297834	NA	NA	NA
CXCL1	cg08161323	ILMN_1787897	Hypermethylated	0.409816	0.00297834	-0.354928	-0.254221	0.0419922
HOXC4	cg13726459	ILMN_1719975	Hypermethylated	0.409785	0.00297834	0.715016	0.748113	0.000976562
HOXC4	cg13726459	ILMN_1757184	Hypermethylated	0.409785	0.00297834	0.371989	0.122363	0.123047
HOXC6	cg13726459	ILMN_1787334	Hypermethylated	0.409785	0.00297834	0.103188	0.0589018	0.174805
HOXC6	cg13726459	ILMN_2396039	Hypermethylated	0.409785	0.00297834	0.384343	0.0659471	0.320312
HOXC6	cg13726459	NA	Hypermethylated	0.409785	0.00297834	NA	NA	NA
HOXC5	cg13726459	NA	Hypermethylated	0.409785	0.00297834	NA	NA	NA
HOXC4	cg13726459	NA	Hypermethylated	0.409785	0.00297834	NA	NA	NA
CSRNP3	cg10859157	NA	Hypermethylated	0.4096	0.00423733	NA	NA	NA
FHL2	cg02054792	ILMN_1668411	Hypermethylated	0.409558	0.00297834	-0.618049	-0.993786	0.00195312
FHL2	cg02054792	ILMN_2355831	Hypermethylated	0.409558	0.00297834	-0.665067	-0.983092	0.00292969
FHL2	cg02054792	ILMN_1678643	Hypermethylated	0.409558	0.00297834	-0.430058	-0.0877042	0.0673828
FHL2	cg02054792	ILMN_2265783	Hypermethylated	0.409558	0.00297834	0.239197	0.0743763	0.365234
HOPX	cg27305383	ILMN_1766643	Hypermethylated	0.409517	0.00297834	-0.168576	-0.0798721	0.0673828
HOPX	cg27305383	ILMN_2316236	Hypermethylated	0.409517	0.00297834	-0.287299	-0.0554924	0.206055
HOPX	cg27305383	ILMN_1735570	Hypermethylated	0.409517	0.00297834	-0.0674298	-0.00346985	0.898438
IL1R2	cg17142183	ILMN_1758371	Hypermethylated	0.409356	0.00297834	-0.139677	-0.0324632	0.898438
GFRA3	cg02288341	ILMN_1810716	Hypermethylated	0.409283	0.00555594	-0.105967	0.0290555	0.96582
PROM1	cg13164157	NA	Hypermethylated	0.409238	0.00297834	NA	NA	NA
SIPA1L1	cg08279186	ILMN_2128162	Hypermethylated	0.409003	0.00423733	-0.187074	-0.0793095	0.0322266
HOXC4	cg27665143	ILMN_1719975	Hypermethylated	0.408831	0.00297834	0.693965	0.748113	0.000976562
HOXC4	cg27665143	ILMN_1757184	Hypermethylated	0.408831	0.00297834	0.293767	0.122363	0.123047
NOX4	cg11670211	ILMN_1735996	Hypermethylated	0.408739	0.00297834	0.458101	0.375169	0.0419922
ELF4	cg06428055	ILMN_1652082	Hypermethylated	0.408674	0.00297834	-0.710069	-0.282266	0.00488281
LDB1	cg26412532	NA	Hypermethylated	0.408638	0.00297834	NA	NA	NA
TMOD1	cg14382750	ILMN_1736911	Hypermethylated	0.408637	0.00297834	-0.501837	-0.353034	0.0537109
PON3	cg08828819	ILMN_1701007	Hypermethylated	0.40863	0.00423733	-0.685828	-0.399709	0.00488281
PON3	cg08898155	ILMN_1701007	Hypermethylated	0.408596	0.00423733	-0.64084	-0.399709	0.00488281
CLIP4	cg09695033	ILMN_1759792	Hypermethylated	0.408518	0.00297834	-0.734216	-0.579046	0.000976562
TIAM1	cg13748469	ILMN_1655577	Hypermethylated	0.408502	0.00297834	-0.508584	-0.146473	0.0537109
NCS1	cg11322715	ILMN_1756784	Hypermethylated	0.4084	0.00297834	-0.515213	-0.487023	0.00195312
SLCO4C1	cg11267955	ILMN_1686464	Hypermethylated	0.408201	0.00423733	0.0277987	0.032105	0.764648
LTK	cg25298161	ILMN_1799871	Hypermethylated	0.408191	0.00297834	-0.0453373	-0.0851353	0.320312
LTK	cg25298161	ILMN_1679290	Hypermethylated	0.408191	0.00297834	-0.15508	-0.0249919	0.700195
BCAR3	cg06591444	ILMN_1763638	Hypermethylated	0.408068	0.00297834	-0.137145	-0.223334	0.0673828
GRHL3	cg22176324	ILMN_1782141	Hypermethylated	0.408039	0.00297834	-0.149395	-0.020913	0.464844
GRHL3	cg22176324	ILMN_1662961	Hypermethylated	0.408039	0.00297834	0.172422	0.065313	0.637695
GRHL3	cg22176324	ILMN_2388874	Hypermethylated	0.408039	0.00297834	0.00168506	0.00973918	1
SLCO4C1	cg22149516	ILMN_1686464	Hypermethylated	0.407961	0.00297834	0.000100884	0.032105	0.764648
ADCY9	cg03945800	ILMN_1654287	Hypermethylated	0.407906	0.00297834	-0.362115	-0.101754	0.174805
C2orf88	cg14210694	ILMN_1787526	Hypermethylated	0.407795	0.00297834	-0.770381	-0.403093	0.000976562
C2orf88	cg14210694	ILMN_2279484	Hypermethylated	0.407795	0.00297834	0.085174	0.0510199	0.831055
LRRC17	cg20485874	ILMN_1652826	Hypermethylated	0.407723	0.00297834	-0.33017	-0.352287	0.00976562
LRRC17	cg20485874	ILMN_2406815	Hypermethylated	0.407723	0.00297834	-0.167952	-0.0712886	0.174805
LRRC17	cg20485874	ILMN_1674793	Hypermethylated	0.407723	0.00297834	-0.0960112	-0.0526875	0.27832
LRRC17	cg20485874	NA	Hypermethylated	0.407723	0.00297834	NA	NA	NA
FAM222A	cg08141615	ILMN_1772446	Hypermethylated	0.407646	0.00297834	0.540882	0.51992	0.00683594
RNF165	cg25856611	ILMN_1792389	Hypermethylated	0.407643	0.00297834	-0.709012	-0.609504	0.000976562
HOXC4	cg01579535	ILMN_1719975	Hypermethylated	0.407494	0.00297834	0.710145	0.748113	0.000976562
HOXC4	cg01579535	ILMN_1757184	Hypermethylated	0.407494	0.00297834	0.237208	0.122363	0.123047
GFI1	cg27432653	ILMN_1690420	Hypermethylated	0.407454	0.00297834	-0.239702	-0.0656736	0.365234
SP5	cg27212729	ILMN_1775956	Hypermethylated	0.407433	0.00297834	0.284362	0.255654	0.27832
ZNF90	cg03317517	NA	Hypermethylated	0.407332	0.00297834	NA	NA	NA
CRISPLD2	cg03296797	ILMN_1790689	Hypermethylated	0.407328	0.00297834	-0.879514	-1.04395	0.000976562
NFATC3	cg18711066	ILMN_1755983	Hypermethylated	0.407318	0.00297834	-0.320852	-0.0787856	0.0244141
NFATC3	cg18711066	ILMN_1677633	Hypermethylated	0.407318	0.00297834	0.0713314	0.0814919	0.365234
NFATC3	cg18711066	ILMN_1685810	Hypermethylated	0.407318	0.00297834	0.00346809	-0.0426003	0.413086
NFATC3	cg18711066	ILMN_2360028	Hypermethylated	0.407318	0.00297834	0.135558	0.0344116	0.540818
NFATC3	cg18711066	ILMN_1800976	Hypermethylated	0.407318	0.00297834	0.0709542	0.0301651	0.96582
TMEM106A	cg21211480	NA	Hypermethylated	0.407312	0.00297834	NA	NA	NA
KLK10	cg18437710	ILMN_1688205	Hypermethylated	0.407284	0.00297834	-0.384501	-0.0911824	0.206055
KLK10	cg18437710	ILMN_1802246	Hypermethylated	0.407284	0.00297834	0.138898	0.0587481	0.898438
ARHGAP24	cg14376467	ILMN_2352633	Hypermethylated	0.407217	0.0102901	-0.24661	-0.146447	0.00683594
ARHGAP24	cg14376467	ILMN_1801833	Hypermethylated	0.407217	0.0102901	-0.164582	-0.110512	0.320312
ARHGAP24	cg14376467	ILMN_1765876	Hypermethylated	0.407217	0.0102901	0.130628	0.0504686	0.365234
ARHGAP24	cg14376467	ILMN_1775441	Hypermethylated	0.407217	0.0102901	-0.261952	-0.0548066	0.413086
GABRA2	cg23160016	ILMN_1659678	Hypermethylated	0.407199	0.00297834	-0.224009	-0.098606	0.0830078
FLOT1	cg14433074	ILMN_1661439	Hypermethylated	0.407175	0.00297834	-0.00355078	0.177053	0.898438
FLOT1	cg14433074	NA	Hypermethylated	0.407175	0.00297834	NA	NA	NA
MKX	cg08815081	ILMN_1681780	Hypermethylated	0.407154	0.00297834	-0.614872	-0.54257	0.0244141
ADCY7	cg18112087	NA	Hypermethylated	0.407083	0.00297834	NA	NA	NA
GPRASP1	cg06048710	ILMN_1787627	Hypermethylated	0.407079	0.00800029	-0.140344	-0.0259735	0.206055
ARMCX5-GPRASP2	cg06048710	NA	Hypermethylated	0.407079	0.00800029	NA	NA	NA
MIR4488	cg17680641	NA	Hypermethylated	0.406963	0.00297834	NA	NA	NA
LRRC10B	cg17680641	NA	Hypermethylated	0.406963	0.00297834	NA	NA	NA
SRPX	cg17407511	ILMN_1709486	Hypermethylated	0.406761	0.00297834	-0.685872	-0.483119	0.0673828
TEAD1	cg20741479	ILMN_1735055	Hypermethylated	0.406473	0.00297834	0.0838033	0.0812362	0.365234
TEAD1	cg20741479	ILMN_1674049	Hypermethylated	0.406473	0.00297834	-0.0836937	-0.0141221	0.637695
NXN	cg14430760	ILMN_1791226	Hypermethylated	0.406462	0.00297834	-0.387689	-0.206729	0.0185547
MAST4	cg08274405	ILMN_1738438	Hypermethylated	0.406391	0.00297834	-0.489027	-0.205205	0.00488281
DTNA	cg15610027	ILMN_1730201	Hypermethylated	0.406282	0.00423733	0.59679	0.147553	0.27832
CA3	cg07560510	ILMN_2176450	Hypermethylated	0.406116	0.00297834	0.0777268	0.0219594	0.764648
CA3	cg07560510	ILMN_1740996	Hypermethylated	0.406116	0.00297834	0.118979	0.0206141	1
CDH23	cg15323528	ILMN_1783149	Hypermethylated	0.406066	0.00297834	-0.542227	-0.212167	0.00976562
CDH23	cg15323528	ILMN_1658675	Hypermethylated	0.406066	0.00297834	-0.245163	-0.0956448	0.0136719
CDH23	cg15323528	ILMN_1779934	Hypermethylated	0.406066	0.00297834	-0.0198553	0.0093521	0.831055
PACSIN3	cg24779587	ILMN_1682957	Hypermethylated	0.406003	0.00297834	0.445559	0.254921	0.00195312
HPDL	cg15071854	ILMN_1697703	Hypermethylated	0.405795	0.00297834	-0.0344969	-0.0106796	0.831055
RUSC1	cg19516515	NA	Hypermethylated	0.405704	0.00297834	NA	NA	NA
MARCH10	cg02611257	ILMN_1733774	Hypermethylated	0.405644	0.00423733	-0.0884455	-0.0325105	0.240234
CPVL	cg21929477	ILMN_1682928	Hypermethylated	0.405603	0.00297834	-0.361843	-0.179722	0.240234
CPVL	cg21929477	ILMN_2400759	Hypermethylated	0.405603	0.00297834	-0.383698	-0.213032	0.320312
CHN2	cg21929477	NA	Hypermethylated	0.405603	0.00297834	NA	NA	NA
2020-09-06	cg08848711	ILMN_1661342	Hypermethylated	0.405505	0.00800029	-0.3926	-0.159441	0.0322266
2020-09-06	cg08848711	ILMN_2399264	Hypermethylated	0.405505	0.00800029	-0.410229	-0.156053	0.0537109
2020-09-06	cg08848711	ILMN_1681798	Hypermethylated	0.405505	0.00800029	0.00506385	0.065306	0.898438
HOXC6	cg00506343	ILMN_1794492	Hypermethylated	0.405459	0.00297834	0.630778	2.49769	0.000976562
HOXC4	cg00506343	ILMN_1719975	Hypermethylated	0.405459	0.00297834	0.628856	0.748113	0.000976562
HOXC4	cg00506343	ILMN_1757184	Hypermethylated	0.405459	0.00297834	0.309881	0.122363	0.123047
HOXC6	cg00506343	ILMN_1787334	Hypermethylated	0.405459	0.00297834	0.118529	0.0589018	0.174805
HOXC6	cg00506343	ILMN_2396039	Hypermethylated	0.405459	0.00297834	0.454204	0.0659471	0.320312
HOXC6	cg00506343	ILMN_1740104	Hypermethylated	0.405459	0.00297834	0.0906056	0.037752	0.519531
HOXC4	cg00506343	NA	Hypermethylated	0.405459	0.00297834	NA	NA	NA
HOXC6	cg00506343	NA	Hypermethylated	0.405459	0.00297834	NA	NA	NA
KLHL34	cg21655480	ILMN_1662886	Hypermethylated	0.405407	0.00297834	-0.189442	-0.0159304	0.831055
KCNJ15	cg19788186	ILMN_1675756	Hypermethylated	0.405391	0.00297834	-0.310401	-0.0875258	0.101562
KCNJ15	cg19788186	ILMN_2396903	Hypermethylated	0.405391	0.00297834	0.239538	0.0418594	0.637695
KCNJ15	cg19788186	ILMN_1659770	Hypermethylated	0.405391	0.00297834	-0.0374328	-0.00215247	0.764648
BCAR3	cg20059982	ILMN_1763638	Hypermethylated	0.405354	0.00297834	-0.105068	-0.223334	0.0673828
AKAP2	cg10314373	ILMN_1675507	Hypermethylated	0.405323	0.00297834	-0.242975	-0.0587557	0.240234
AKAP2	cg10314373	ILMN_1737754	Hypermethylated	0.405323	0.00297834	0.234434	0.0493139	0.413086
AKAP2	cg10314373	ILMN_1691959	Hypermethylated	0.405323	0.00297834	-0.0835765	-0.0141392	0.464844
AKAP2	cg10314373	NA	Hypermethylated	0.405323	0.00297834	NA	NA	NA
HVCN1	cg11638333	ILMN_2365248	Hypermethylated	0.405118	0.00297834	-0.502772	-0.220009	0.00292969
HVCN1	cg11638333	ILMN_1815168	Hypermethylated	0.405118	0.00297834	-0.628733	-0.180491	0.0244141
COL7A1	cg12448161	ILMN_1751161	Hypermethylated	0.405046	0.00297834	-0.745379	-0.798973	0.000976562
ARL9	cg07846311	ILMN_1777691	Hypermethylated	0.404984	0.00423733	-0.304279	-0.091973	0.101562
DDIT4L	cg08663159	ILMN_1696537	Hypermethylated	0.404721	0.00297834	0.291767	0.422898	0.764648
EVC2	cg01834022	ILMN_1762735	Hypermethylated	0.404696	0.00423733	0.0602318	0.0673519	0.123047
UFSP1	cg15575433	ILMN_1771601	Hypermethylated	0.404682	0.00297834	0.447467	0.190314	0.101562
UFSP1	cg15575433	NA	Hypermethylated	0.404682	0.00297834	NA	NA	NA
LINC01671	cg13511949	NA	Hypermethylated	0.404598	0.00297834	NA	NA	NA
ADAMTS12	cg04124352	ILMN_1660970	Hypermethylated	0.404465	0.00297834	0.297132	0.0510973	0.101562
LY6K	cg17398538	ILMN_1738646	Hypermethylated	0.404355	0.00297834	0.0371743	0.0299445	0.700195
DSE	cg26096813	ILMN_1706498	Hypermethylated	0.404316	0.00297834	-0.502663	-0.497152	0.00976562
DSE	cg26096813	ILMN_2386849	Hypermethylated	0.404316	0.00297834	-0.084786	-0.0115927	0.320312
DSE	cg26096813	ILMN_2283001	Hypermethylated	0.404316	0.00297834	0.198915	0.0489558	0.365234
ZNF90	cg13019465	NA	Hypermethylated	0.404198	0.00297834	NA	NA	NA
LGI1	cg07793207	ILMN_2171023	Hypermethylated	0.404157	0.00297834	-0.178281	-0.0661501	0.0419922
LGI1	cg07793207	ILMN_1788728	Hypermethylated	0.404157	0.00297834	0.285509	0.102619	0.0673828
PRKRA	cg20370152	ILMN_1758474	Hypermethylated	0.404152	0.00423733	-0.177634	-0.0520356	0.27832
DFNB59	cg20370152	ILMN_2156687	Hypermethylated	0.404152	0.00423733	-0.300543	-0.0379712	0.320312
DFNB59	cg20370152	ILMN_1914857	Hypermethylated	0.404152	0.00423733	-0.0975369	-0.0629573	0.519531
PRKRA	cg20370152	NA	Hypermethylated	0.404152	0.00423733	NA	NA	NA
DFNB59	cg20370152	NA	Hypermethylated	0.404152	0.00423733	NA	NA	NA
USP44	cg23982858	ILMN_2364819	Hypermethylated	0.40407	0.00297834	-0.344609	-0.0501922	0.240234
USP44	cg23982858	ILMN_1807212	Hypermethylated	0.40407	0.00297834	0.0865852	0.0569359	0.464844
PCDHGC4	cg15949044	ILMN_1742538	Hypermethylated	0.403937	0.00297834	0.278139	0.0616037	0.206055
PCDHGC4	cg15949044	ILMN_1714858	Hypermethylated	0.403937	0.00297834	0.0949433	0.0450131	0.413086
PCDHGC4	cg15949044	NA	Hypermethylated	0.403937	0.00297834	NA	NA	NA
HES5	cg20430847	ILMN_1794742	Hypermethylated	0.403717	0.00297834	-0.0217629	-0.0332601	0.365234
ZFP42	cg18034737	ILMN_1751127	Hypermethylated	0.403683	0.00297834	-0.103193	-0.0616257	0.320312
ARX	cg25053900	ILMN_1724162	Hypermethylated	0.403662	0.00800029	-0.157037	0.226184	0.831055
WNT16	cg16868298	ILMN_1679215	Hypermethylated	0.403659	0.00297834	-0.011511	-0.00321974	0.700195
WNT16	cg16868298	ILMN_1731964	Hypermethylated	0.403659	0.00297834	-0.0714511	0.00593629	0.898438
LPAR1	cg06148685	ILMN_1701441	Hypermethylated	0.403526	0.00423733	-0.597415	-0.677384	0.00683594
LPAR1	cg06148685	ILMN_1674984	Hypermethylated	0.403526	0.00423733	-0.41634	-0.123085	0.0673828
GJA1	cg03028721	ILMN_1727087	Hypermethylated	0.403523	0.00297834	-0.559758	-0.695672	0.000976562
BMP7	cg18759209	ILMN_1741566	Hypermethylated	0.403442	0.00297834	0.0194037	0.163193	0.519531
PARP15	cg18016254	NA	Hypermethylated	0.403407	0.00297834	NA	NA	NA
CORIN	cg19736608	ILMN_1712998	Hypermethylated	0.403357	0.00297834	0.0990624	0.0925095	0.577148
NXN	cg13172732	ILMN_1791226	Hypermethylated	0.40326	0.00297834	-0.405075	-0.206729	0.0185547
TET2	cg10819199	ILMN_1788818	Hypermethylated	0.40323	0.00297834	-0.100226	-0.046198	0.365234
PFKP	cg23782734	ILMN_1805737	Hypermethylated	0.403158	0.00297834	-0.139574	0.0106139	0.764648
PNMAL2	cg18709349	NA	Hypermethylated	0.403104	0.00297834	NA	NA	NA
ZSCAN12	cg20765086	NA	Hypermethylated	0.403093	0.00297834	NA	NA	NA
HOXA7	cg20293594	ILMN_1706478	Hypermethylated	0.403082	0.00297834	-0.00637712	0.0354216	0.637695
LINC01227	cg20630344	NA	Hypermethylated	0.403082	0.00297834	NA	NA	NA
SGIP1	cg00089915	ILMN_1664362	Hypermethylated	0.403076	0.00297834	-0.233752	-0.0494524	0.464844
RAX	cg03671802	ILMN_1689625	Hypermethylated	0.402997	0.00297834	0.452103	0.186763	0.174805
UCHL1	cg15032098	ILMN_1757387	Hypermethylated	0.402938	0.00297834	-0.214049	-0.090481	0.240234
JAK3	cg04916091	ILMN_1739667	Hypermethylated	0.402893	0.00297834	0.0358755	0.0718463	0.174805
MYCL	cg15355146	ILMN_1803650	Hypermethylated	0.402864	0.00297834	0.160991	0.121591	0.101562
MYCL	cg15355146	ILMN_1795270	Hypermethylated	0.402864	0.00297834	-0.0686863	0.00823425	0.413086
MYCL	cg15355146	ILMN_1754541	Hypermethylated	0.402864	0.00297834	0.151088	0.148195	0.700195
APC	cg11613015	ILMN_1662668	Hypermethylated	0.402803	0.00297834	0.0348948	0.0956474	0.700195
LPL	cg07263235	ILMN_1786444	Hypermethylated	0.402771	0.00297834	-0.00047533	-0.0281021	0.413086
ADGRL4	cg26422458	NA	Hypermethylated	0.402756	0.00297834	NA	NA	NA
T	cg01392518	ILMN_1794551	Hypermethylated	0.402747	0.00297834	0.293419	0.150967	0.0322266
T	cg01392518	ILMN_2120762	Hypermethylated	0.402747	0.00297834	-0.00267986	-0.0021884	0.700195
RUSC1	cg01032200	NA	Hypermethylated	0.402676	0.00297834	NA	NA	NA
C2orf88	cg04675986	ILMN_1787526	Hypermethylated	0.402672	0.00297834	-0.768666	-0.403093	0.000976562
C2orf88	cg04675986	ILMN_2279484	Hypermethylated	0.402672	0.00297834	0.113331	0.0510199	0.831055
NUAK1	cg12433395	ILMN_1689318	Hypermethylated	0.402642	0.00297834	-0.680165	-0.688716	0.00195312
NUAK1	cg12433395	ILMN_2079786	Hypermethylated	0.402642	0.00297834	-0.658854	-0.306179	0.00195312
RUSC1	cg22877509	NA	Hypermethylated	0.402583	0.00297834	NA	NA	NA
ZNF577	cg10635122	ILMN_1667322	Hypermethylated	0.402573	0.00423733	0.573741	0.521255	0.00292969
ZNF577	cg10635122	ILMN_2212823	Hypermethylated	0.402573	0.00423733	-0.414962	-0.327767	0.0673828
TNFSF4	cg26315984	ILMN_1746175	Hypermethylated	0.402569	0.00297834	-0.411997	-0.0485921	0.206055
TNFSF4	cg26315984	ILMN_2089875	Hypermethylated	0.402569	0.00297834	-0.0118551	0.0452133	0.831055
GPRASP1	cg25950739	ILMN_1787627	Hypermethylated	0.402545	0.00297834	-0.0138418	-0.0259735	0.206055
C1orf61	cg09938227	ILMN_1759652	Hypermethylated	0.402455	0.00297834	0.0607665	0.053011	0.206055
AOX1	cg02144933	ILMN_1767113	Hypermethylated	0.402398	0.00297834	-0.77626	-1.27276	0.000976562
BMP4	cg16389901	ILMN_1709734	Hypermethylated	0.402336	0.00297834	-0.326538	-0.0370141	0.831055
CCDC8	cg20265803	ILMN_1760314	Hypermethylated	0.40229	0.00297834	-0.291152	-0.0337477	0.577148
CCDC136	cg22659548	ILMN_1706935	Hypermethylated	0.402137	0.00297834	-0.491293	-0.488457	0.00195312
HAPLN3	cg03698393	ILMN_1654319	Hypermethylated	0.402056	0.00297834	-0.448875	-0.155436	0.0673828
H2AFY	cg15613420	ILMN_1746171	Hypermethylated	0.402044	0.00297834	0.52851	0.287345	0.00292969
H2AFY	cg15613420	ILMN_2373495	Hypermethylated	0.402044	0.00297834	0.362444	0.191089	0.0322266
H2AFY	cg15613420	ILMN_1674034	Hypermethylated	0.402044	0.00297834	-0.391085	-0.146824	0.0537109
H2AFY	cg15613420	ILMN_2275437	Hypermethylated	0.402044	0.00297834	0.111949	0.0313578	0.96582
MAPT	cg04382470	ILMN_2310814	Hypermethylated	0.401936	0.00297834	0.355188	0.357497	0.174805
MAPT	cg04382470	ILMN_1710903	Hypermethylated	0.401936	0.00297834	0.37053	0.0715646	0.365234
MAPT	cg04382470	ILMN_1800049	Hypermethylated	0.401936	0.00297834	0.15139	0.0652386	0.464844
MAPT	cg04382470	ILMN_2298727	Hypermethylated	0.401936	0.00297834	0.0865854	0.0294153	0.764648
SLCO4C1	cg06480736	ILMN_1686464	Hypermethylated	0.401922	0.00297834	0.0268676	0.032105	0.764648
SIX3	cg06622151	ILMN_1799076	Hypermethylated	0.401873	0.00297834	-0.0825927	-0.0153181	0.764648
HMGCLL1	cg06870213	ILMN_2256482	Hypermethylated	0.401809	0.00297834	0.3845	0.113635	0.101562
HMGCLL1	cg06870213	ILMN_1716377	Hypermethylated	0.401809	0.00297834	-0.0703378	0.0261998	0.96582
HMGCLL1	cg06870213	ILMN_2339192	Hypermethylated	0.401809	0.00297834	-0.0348645	-0.0187091	1
MXI1	cg19214408	ILMN_1793915	Hypermethylated	0.401792	0.00297834	0.280958	0.0860929	0.174805
MXI1	cg19214408	ILMN_1663497	Hypermethylated	0.401792	0.00297834	0.0017095	0.0069703	0.637695
MXI1	cg19214408	ILMN_1794074	Hypermethylated	0.401792	0.00297834	-0.12675	-0.0262953	0.96582
HOXC4	cg07080050	ILMN_1719975	Hypermethylated	0.401741	0.00297834	0.497916	0.748113	0.000976562
HOXC4	cg07080050	ILMN_1757184	Hypermethylated	0.401741	0.00297834	0.33995	0.122363	0.123047
HOXC6	cg07080050	ILMN_1787334	Hypermethylated	0.401741	0.00297834	0.103981	0.0589018	0.174805
HOXC6	cg07080050	ILMN_2396039	Hypermethylated	0.401741	0.00297834	0.305808	0.0659471	0.320312
HOXC6	cg07080050	NA	Hypermethylated	0.401741	0.00297834	NA	NA	NA
HOXC4	cg07080050	NA	Hypermethylated	0.401741	0.00297834	NA	NA	NA
PCDHGA6	cg09066326	ILMN_2411480	Hypermethylated	0.401708	0.00297834	-0.0221699	0.0506343	0.519531
PCDHGA6	cg09066326	NA	Hypermethylated	0.401708	0.00297834	NA	NA	NA
ACOT7	cg04179431	ILMN_2332250	Hypermethylated	0.401654	0.00297834	0.158913	0.111874	0.320312
ACOT7	cg04179431	ILMN_1719178	Hypermethylated	0.401654	0.00297834	0.0784093	0.0678059	0.320312
ACOT7	cg04179431	ILMN_1784756	Hypermethylated	0.401654	0.00297834	-0.138545	-0.0478831	0.320312
ACOT7	cg04179431	ILMN_1740265	Hypermethylated	0.401654	0.00297834	-0.0998573	-0.0673249	0.413086
ACOT7	cg04179431	ILMN_1788078	Hypermethylated	0.401654	0.00297834	0.0351877	0.0318361	0.637695
ACOT7	cg04179431	ILMN_2252621	Hypermethylated	0.401654	0.00297834	-0.031065	0.0411611	0.898438
LINC00513	cg03072329	NA	Hypermethylated	0.401623	0.00297834	NA	NA	NA
LINC-PINT	cg03072329	NA	Hypermethylated	0.401623	0.00297834	NA	NA	NA
TAL1	cg05252749	ILMN_1748450	Hypermethylated	0.401617	0.00297834	0.101693	0.0901808	0.96582
GSTM2	cg14065576	ILMN_1713162	Hypermethylated	0.401605	0.00297834	-0.809999	-0.716704	0.000976562
GSTM2	cg14065576	ILMN_2201580	Hypermethylated	0.401605	0.00297834	-0.573476	-1.39306	0.000976562
APC	cg16970232	ILMN_1662668	Hypermethylated	0.401597	0.00297834	0.0287247	0.0956474	0.700195
CFAP74	cg05551595	NA	Hypermethylated	0.40159	0.00297834	NA	NA	NA
SCGB3A1	cg06732395	ILMN_1679666	Hypermethylated	0.401434	0.00297834	-0.54156	-1.08582	0.00195312
ESRRG	cg25452854	NA	Hypermethylated	0.401418	0.00297834	NA	NA	NA
GPRASP1	cg15579650	ILMN_1787627	Hypermethylated	0.401375	0.00555594	-0.135563	-0.0259735	0.206055
ATP2B4	cg26253438	ILMN_1680579	Hypermethylated	0.401328	0.00423733	-0.633512	-0.811011	0.00292969
ATP2B4	cg26253438	ILMN_2367753	Hypermethylated	0.401328	0.00423733	-0.655094	-0.833663	0.00292969
ATP2B4	cg26253438	ILMN_1664772	Hypermethylated	0.401328	0.00423733	-0.228907	-0.0843147	0.240234
RFFL	cg14050053	ILMN_1753819	Hypermethylated	0.401311	0.00297834	0.689157	0.428303	0.000976562
RFFL	cg14050053	ILMN_1743356	Hypermethylated	0.401311	0.00297834	-0.104328	-0.0178456	0.637695
KLHL29	cg27297315	NA	Hypermethylated	0.401287	0.00297834	NA	NA	NA
HOXC4	cg00218447	ILMN_1719975	Hypermethylated	0.401152	0.00297834	0.617908	0.748113	0.000976562
HOXC4	cg00218447	ILMN_1757184	Hypermethylated	0.401152	0.00297834	0.277438	0.122363	0.123047
HOXC4	cg00218447	NA	Hypermethylated	0.401152	0.00297834	NA	NA	NA
N4BP2L1	cg01373189	ILMN_1799487	Hypermethylated	0.400998	0.00297834	-0.35254	-0.115533	0.123047
N4BP2L1	cg01373189	ILMN_2344650	Hypermethylated	0.400998	0.00297834	-0.226871	-0.0767514	0.365234
N4BP2L1	cg01373189	ILMN_2259467	Hypermethylated	0.400998	0.00297834	-0.204122	-0.0469811	0.464844
KCNK9	cg21415530	ILMN_1664919	Hypermethylated	0.400949	0.00297834	-0.0279176	0.0169075	0.831055
CLCN5	cg11590714	ILMN_1690327	Hypermethylated	0.400938	0.00297834	0.203741	0.0231809	0.96582
RGL3	cg06487301	ILMN_2074801	Hypermethylated	0.400821	0.00297834	0.0601414	0.0495825	0.365234
RGL3	cg06487301	NA	Hypermethylated	0.400821	0.00297834	NA	NA	NA
EPSTI1	cg01536987	ILMN_2388547	Hypermethylated	0.400732	0.00297834	-0.400296	-0.201541	0.147461
HIST1H1A	cg11282676	ILMN_1692831	Hypermethylated	0.400639	0.00297834	0.103606	0.0152751	0.831055
BHMT	cg10660256	ILMN_1656638	Hypermethylated	0.400492	0.00297834	0.00489389	0.0323659	0.637695
RAI1	cg03789891	ILMN_2060770	Hypermethylated	0.400376	0.00297834	-0.673204	-0.181346	0.000976562
RAI1	cg03789891	ILMN_1739810	Hypermethylated	0.400376	0.00297834	-0.414856	-0.134945	0.123047
ARL9	cg11482719	ILMN_1777691	Hypermethylated	0.400369	0.00297834	-0.395922	-0.091973	0.101562
BCL6	cg00480331	ILMN_1737314	Hypermethylated	0.400309	0.00297834	-0.455413	-0.54251	0.00683594
PINLYP	cg26547443	NA	Hypermethylated	0.400228	0.00297834	NA	NA	NA
TMEM173	cg12116266	ILMN_2145116	Hypermethylated	0.400045	0.00297834	-0.69169	-0.629498	0.00292969
SLC4A10	cg27462488	ILMN_1748779	Hypermethylated	0.39999	0.00297834	0.15145	0.0435982	0.700195
ZNF154	cg01268824	NA	Hypermethylated	0.399934	0.00297834	NA	NA	NA
TSHZ1	cg07390844	ILMN_1718907	Hypermethylated	0.399814	0.00297834	0.559078	0.286657	0.0537109
MAPT	cg10224600	ILMN_2310814	Hypermethylated	0.399799	0.00297834	0.36482	0.357497	0.174805
MAPT	cg10224600	ILMN_1710903	Hypermethylated	0.399799	0.00297834	0.407092	0.0715646	0.365234
MAPT	cg10224600	ILMN_1800049	Hypermethylated	0.399799	0.00297834	0.171833	0.0652386	0.464844
MAPT	cg10224600	ILMN_2298727	Hypermethylated	0.399799	0.00297834	0.0498719	0.0294153	0.764648
PCDH18	cg27488530	ILMN_2229877	Hypermethylated	0.399733	0.00423733	-0.423051	-0.665896	0.00195312
PCDH18	cg27488530	ILMN_1799026	Hypermethylated	0.399733	0.00423733	-0.29127	-0.470432	0.0136719
NKX2-6	cg10603004	NA	Hypermethylated	0.399504	0.00423733	NA	NA	NA
SLFN11	cg14380270	ILMN_1752520	Hypermethylated	0.399379	0.00297834	-0.487566	-0.340103	0.0537109
SLFN11	cg14380270	ILMN_2162860	Hypermethylated	0.399379	0.00297834	-0.100498	0.00242193	0.637695
GDPD5	cg13401878	ILMN_1701643	Hypermethylated	0.39935	0.00297834	-0.0838787	-0.00265057	0.898438
ITGA4	cg23478302	ILMN_1747052	Hypermethylated	0.399292	0.00297834	-0.314917	-0.0781754	0.240234
ATXN1	cg17734243	ILMN_2153332	Hypermethylated	0.39927	0.00297834	-0.153061	-0.0676547	0.206055
ATXN1	cg17734243	ILMN_1800951	Hypermethylated	0.39927	0.00297834	-0.196931	-0.0436309	0.831055
HOXC4	cg02264990	ILMN_1719975	Hypermethylated	0.39913	0.00297834	0.693047	0.748113	0.000976562
HOXC4	cg02264990	ILMN_1757184	Hypermethylated	0.39913	0.00297834	0.299907	0.122363	0.123047
GRHL3	cg14616251	ILMN_1782141	Hypermethylated	0.399014	0.00297834	-0.159601	-0.020913	0.464844
GRHL3	cg14616251	ILMN_1662961	Hypermethylated	0.399014	0.00297834	0.137622	0.065313	0.637695
GRHL3	cg14616251	ILMN_2388874	Hypermethylated	0.399014	0.00297834	0.0205114	0.00973918	1
ITPRIPL1	cg05497345	ILMN_1798373	Hypermethylated	0.398982	0.00297834	-0.468983	-0.169848	0.00195312
ITPRIPL1	cg05497345	ILMN_1788240	Hypermethylated	0.398982	0.00297834	-0.259977	-0.0557717	0.27832
ITPRIPL1	cg05497345	ILMN_1772383	Hypermethylated	0.398982	0.00297834	0.16927	0.0564421	0.27832
ZNF154	cg21790626	NA	Hypermethylated	0.398953	0.00297834	NA	NA	NA
ST6GALNAC3	cg06211837	ILMN_2127379	Hypermethylated	0.398936	0.00297834	0.0622869	0.0345834	0.464844
ST6GALNAC3	cg06211837	ILMN_1779061	Hypermethylated	0.398936	0.00297834	-0.00482023	0.0209395	0.764648
LINC01679	cg17577862	NA	Hypermethylated	0.398891	0.00297834	NA	NA	NA
SPATS1	cg22674613	ILMN_1711681	Hypermethylated	0.398843	0.00297834	0.188232	0.0415816	0.764648
LOC101927588	cg27344515	NA	Hypermethylated	0.39883	0.00297834	NA	NA	NA
FJX1	cg04573276	ILMN_1746465	Hypermethylated	0.398771	0.00297834	-0.435753	-0.174687	0.365234
ETV4	cg13640455	ILMN_1753830	Hypermethylated	0.39869	0.00297834	-0.219791	-0.0283204	0.320312
ETV4	cg13640455	ILMN_2341661	Hypermethylated	0.39869	0.00297834	0.0135156	-0.00489248	0.764648
NEU1	cg18363192	ILMN_1763144	Hypermethylated	0.398498	0.00297834	-0.709896	-0.523005	0.0322266
NEU1	cg18363192	NA	Hypermethylated	0.398498	0.00297834	NA	NA	NA
PINLYP	cg25857194	NA	Hypermethylated	0.398413	0.00297834	NA	NA	NA
LTK	cg03257179	ILMN_1799871	Hypermethylated	0.398208	0.00297834	-0.0413531	-0.0851353	0.320312
LTK	cg03257179	ILMN_1679290	Hypermethylated	0.398208	0.00297834	-0.176571	-0.0249919	0.700195
MFAP4	cg20431135	ILMN_1766914	Hypermethylated	0.398076	0.00297834	-0.555619	-0.508809	0.0419922
MYO15B	cg06390536	ILMN_1651563	Hypermethylated	0.398072	0.00297834	0.00209957	0.0284809	0.700195
CARTPT	cg08351336	ILMN_1702296	Hypermethylated	0.398034	0.00297834	-0.326789	-0.141881	0.240234
TAL1	cg03167717	ILMN_1748450	Hypermethylated	0.397757	0.00297834	0.160741	0.0901808	0.96582
HIST1H3J	cg23504411	ILMN_1707257	Hypermethylated	0.397692	0.00297834	0.66933	0.156779	0.000976562
CLASP2	cg21424270	ILMN_1770548	Hypermethylated	0.397647	0.00297834	0.374031	0.0929757	0.831055
SPARC	cg01524697	ILMN_1796734	Hypermethylated	0.397547	0.00297834	-0.420072	-0.270416	0.0830078
NIM1K	cg06494759	ILMN_1652072	Hypermethylated	0.397493	0.00297834	-0.106277	-0.0222786	0.464844
WFDC2	cg23740882	NA	Hypermethylated	0.397329	0.00297834	NA	NA	NA
IFNGR2	cg11511680	ILMN_1764964	Hypermethylated	0.397193	0.00297834	0.0758638	0.368191	0.123047
HOXC6	cg07461977	ILMN_1794492	Hypermethylated	0.397175	0.00297834	0.727932	2.49769	0.000976562
HOXC4	cg07461977	ILMN_1719975	Hypermethylated	0.397175	0.00297834	0.685165	0.748113	0.000976562
HOXC4	cg07461977	ILMN_1757184	Hypermethylated	0.397175	0.00297834	0.243972	0.122363	0.123047
HOXC6	cg07461977	ILMN_1787334	Hypermethylated	0.397175	0.00297834	0.113854	0.0589018	0.174805
HOXC6	cg07461977	ILMN_2396039	Hypermethylated	0.397175	0.00297834	0.372643	0.0659471	0.320312
HOXC6	cg07461977	ILMN_1740104	Hypermethylated	0.397175	0.00297834	0.106813	0.037752	0.519531
HOXC4	cg07461977	NA	Hypermethylated	0.397175	0.00297834	NA	NA	NA
HOXC6	cg07461977	NA	Hypermethylated	0.397175	0.00297834	NA	NA	NA
GPRASP1	cg24232980	ILMN_1787627	Hypermethylated	0.397128	0.0102901	-0.170857	-0.0259735	0.206055
ARMCX5-GPRASP2	cg24232980	NA	Hypermethylated	0.397128	0.0102901	NA	NA	NA
LPGAT1	cg07569918	ILMN_1687998	Hypermethylated	0.397085	0.00297834	-0.576875	-0.198345	0.00488281
LPGAT1	cg07569918	ILMN_2151277	Hypermethylated	0.397085	0.00297834	-0.310643	-0.0846369	0.0322266
TNFRSF10C	cg16175263	ILMN_1672114	Hypermethylated	0.397063	0.00297834	0.142346	0.037347	0.764648
RARB	cg18094781	ILMN_1671151	Hypermethylated	0.397041	0.00297834	-0.527378	-0.449525	0.000976562
RARB	cg18094781	ILMN_2390526	Hypermethylated	0.397041	0.00297834	-0.499729	-0.155873	0.00488281
RARB	cg18094781	ILMN_1699723	Hypermethylated	0.397041	0.00297834	-0.369989	-0.152815	0.0244141
GJA1	cg17160382	ILMN_1727087	Hypermethylated	0.396843	0.00297834	-0.547543	-0.695672	0.000976562
MYF5	cg03991307	ILMN_2144753	Hypermethylated	0.396842	0.00297834	0.163626	0.0494079	0.365234
MYF5	cg03991307	ILMN_1796281	Hypermethylated	0.396842	0.00297834	0.198145	0.0463051	0.700195
NOL3	cg25837944	NA	Hypermethylated	0.396786	0.00297834	NA	NA	NA
C2orf88	cg20871164	NA	Hypermethylated	0.396781	0.00297834	NA	NA	NA
PON3	cg11435506	ILMN_1701007	Hypermethylated	0.396534	0.00297834	-0.657013	-0.399709	0.00488281
MAPK10	cg03632821	ILMN_2256907	Hypermethylated	0.396376	0.00297834	-0.496476	-0.114879	0.00976562
MAPK10	cg03632821	ILMN_1766904	Hypermethylated	0.396376	0.00297834	-0.244355	-0.0853543	0.320312
MAPK10	cg03632821	ILMN_1748281	Hypermethylated	0.396376	0.00297834	0.339674	0.201654	0.365234
MAPK10	cg03632821	ILMN_2340131	Hypermethylated	0.396376	0.00297834	0.0385901	0.0180369	0.764648
LARGE1	cg04845065	ILMN_1662038	Hypermethylated	0.396271	0.00297834	-0.514358	-0.621147	0.000976562
LARGE1	cg04845065	ILMN_2408430	Hypermethylated	0.396271	0.00297834	-0.401161	-0.298636	0.00683594
LARGE1	cg04845065	ILMN_1803412	Hypermethylated	0.396271	0.00297834	0.0481044	0.0544435	0.27832
RASSF2	cg16818740	ILMN_1812139	Hypermethylated	0.39625	0.00297834	0.111069	0.118168	0.898438
KIT	cg26635759	ILMN_1790160	Hypermethylated	0.396239	0.00297834	-0.572431	-0.543418	0.00488281
KIT	cg26635759	ILMN_2229379	Hypermethylated	0.396239	0.00297834	-0.487297	-0.268164	0.0244141
PON3	cg04080282	ILMN_1701007	Hypermethylated	0.396178	0.00297834	-0.689751	-0.399709	0.00488281
ETV4	cg27080876	ILMN_1753830	Hypermethylated	0.396067	0.00297834	-0.123904	-0.0283204	0.320312
ETV4	cg27080876	ILMN_2341661	Hypermethylated	0.396067	0.00297834	0.0268783	-0.00489248	0.764648
NSD1	cg18016826	ILMN_1686136	Hypermethylated	0.395998	0.00297834	-0.151939	-0.00438179	0.519531
NSD1	cg18016826	ILMN_1707175	Hypermethylated	0.395998	0.00297834	-0.0949895	-0.00514602	1
REC8	cg03431846	ILMN_1751886	Hypermethylated	0.39598	0.00297834	-0.468267	-0.281623	0.0322266
REC8	cg03431846	ILMN_2317751	Hypermethylated	0.39598	0.00297834	-0.343846	-0.0690765	0.123047
EVC2	cg05542338	ILMN_1762735	Hypermethylated	0.395969	0.00555594	0.0681091	0.0673519	0.123047
UFSP1	cg25149251	ILMN_1771601	Hypermethylated	0.395926	0.00297834	0.468042	0.190314	0.101562
UFSP1	cg25149251	NA	Hypermethylated	0.395926	0.00297834	NA	NA	NA
TCF4	cg14954437	ILMN_1814194	Hypermethylated	0.395909	0.00297834	-0.646912	-0.5041	0.000976562
ANXA2	cg00930615	ILMN_2409167	Hypermethylated	0.395855	0.00297834	-0.690456	-0.967065	0.00195312
ANXA2	cg00930615	ILMN_1755937	Hypermethylated	0.395855	0.00297834	-0.682932	-0.574537	0.00683594
ANXA2	cg00930615	ILMN_1711899	Hypermethylated	0.395855	0.00297834	-0.583758	-0.573658	0.00683594
CHD9	cg25775667	ILMN_1762972	Hypermethylated	0.395429	0.00297834	-0.705047	-0.457219	0.000976562
HAPLN3	cg03628719	ILMN_1654319	Hypermethylated	0.395288	0.00297834	-0.530309	-0.155436	0.0673828
SIPA1L1	cg23778422	ILMN_2128162	Hypermethylated	0.3952	0.00423733	-0.141692	-0.0793095	0.0322266
ZFP42	cg10242602	ILMN_1751127	Hypermethylated	0.395193	0.00423733	-0.103946	-0.0616257	0.320312
IKZF1	cg07589773	ILMN_1676575	Hypermethylated	0.395147	0.00297834	-0.37716	-0.058221	0.764648
GSTM2	cg06970744	ILMN_1713162	Hypermethylated	0.395016	0.00297834	-0.853292	-0.716704	0.000976562
GSTM2	cg06970744	ILMN_2201580	Hypermethylated	0.395016	0.00297834	-0.601552	-1.39306	0.000976562
KIT	cg06483432	ILMN_1790160	Hypermethylated	0.394972	0.00297834	-0.553005	-0.543418	0.00488281
KIT	cg06483432	ILMN_2229379	Hypermethylated	0.394972	0.00297834	-0.503047	-0.268164	0.0244141
RAI1	cg19447962	ILMN_2060770	Hypermethylated	0.394857	0.00297834	-0.657547	-0.181346	0.000976562
RAI1	cg19447962	ILMN_1739810	Hypermethylated	0.394857	0.00297834	-0.440871	-0.134945	0.123047
WNT10A	cg19918230	ILMN_1658426	Hypermethylated	0.394853	0.00297834	-0.426451	-0.202431	0.00195312
CYP1A1	cg22549041	ILMN_1807291	Hypermethylated	0.394667	0.00297834	-0.122438	-0.00812442	0.637695
LHX1	cg05527869	ILMN_1683405	Hypermethylated	0.39463	0.00423733	-0.135486	-0.0316997	0.700195
B3GNT5	cg04830056	ILMN_1702609	Hypermethylated	0.394599	0.00297834	0.0479068	0.059106	0.764648
B3GNT5	cg04830056	NA	Hypermethylated	0.394599	0.00297834	NA	NA	NA
PLA2G5	cg19276110	ILMN_1807171	Hypermethylated	0.394515	0.00297834	-0.356397	-0.154404	0.0185547
PTCH1	cg13453424	ILMN_1800331	Hypermethylated	0.394429	0.00297834	-0.0595856	0.031517	0.577148
ZKSCAN7	cg03795847	ILMN_1761409	Hypermethylated	0.394419	0.00297834	-0.329352	-0.122125	0.147461
ZKSCAN7	cg03795847	ILMN_1794597	Hypermethylated	0.394419	0.00297834	0.221298	0.0972802	0.174805
ZKSCAN7	cg03795847	ILMN_1730696	Hypermethylated	0.394419	0.00297834	0.157383	0.0565756	0.519531
ARPP21	cg15571561	ILMN_1671402	Hypermethylated	0.394416	0.00297834	-0.283784	-0.0527572	0.365234
ARPP21	cg15571561	ILMN_2289825	Hypermethylated	0.394416	0.00297834	-0.140536	-0.047049	0.637695
ARPP21	cg15571561	ILMN_1672161	Hypermethylated	0.394416	0.00297834	-0.159249	-0.00771444	0.831055
HAAO	cg26360792	ILMN_1715125	Hypermethylated	0.394404	0.00423733	0.00811744	0.0526643	0.464844
EFS	cg21013866	ILMN_1702105	Hypermethylated	0.394377	0.00297834	-0.808813	-0.865472	0.000976562
EFS	cg21013866	ILMN_1765248	Hypermethylated	0.394377	0.00297834	-0.0554817	0.00989477	1
NR1H3	cg00536939	ILMN_1814022	Hypermethylated	0.394351	0.00297834	0.333037	0.260547	0.0244141
WFDC2	cg21963535	NA	Hypermethylated	0.394163	0.00297834	NA	NA	NA
C16orf74	cg25714826	ILMN_1806149	Hypermethylated	0.394022	0.00297834	-0.616734	-0.151294	0.00195312
RGN	cg07654896	ILMN_1707592	Hypermethylated	0.394008	0.00297834	-0.661298	-0.642354	0.000976562
RGN	cg07654896	ILMN_2372698	Hypermethylated	0.394008	0.00297834	-0.60093	-0.365746	0.000976562
RGN	cg07654896	ILMN_1763558	Hypermethylated	0.394008	0.00297834	-0.440577	-0.189277	0.00683594
ABLIM1	cg04055345	ILMN_2396672	Hypermethylated	0.394003	0.00297834	0.441983	0.454302	0.320312
ABLIM1	cg04055345	ILMN_1785424	Hypermethylated	0.394003	0.00297834	0.370999	0.386557	0.464844
ABLIM1	cg04055345	ILMN_1696682	Hypermethylated	0.394003	0.00297834	-0.00734647	-0.0180439	0.577148
ABLIM1	cg04055345	ILMN_1731610	Hypermethylated	0.394003	0.00297834	0.136999	0.0392676	1
NDRG2	cg20902783	ILMN_2361603	Hypermethylated	0.393995	0.00297834	-0.622522	-0.814883	0.000976562
NDRG2	cg20902783	ILMN_1670535	Hypermethylated	0.393995	0.00297834	-0.639015	-0.336782	0.00683594
HAAO	cg27299406	ILMN_1715125	Hypermethylated	0.393984	0.00555594	0.0367554	0.0526643	0.464844
SLC34A2	cg19616230	ILMN_2184109	Hypermethylated	0.39396	0.00297834	-0.387025	-0.163016	0.0185547
SLC34A2	cg19616230	ILMN_1654594	Hypermethylated	0.39396	0.00297834	-0.164817	-0.0360097	0.637695
BICC1	cg26181664	ILMN_1719570	Hypermethylated	0.39393	0.00297834	0.0947443	0.0365913	0.700195
DNAJC6	cg09082287	ILMN_1696079	Hypermethylated	0.393877	0.00297834	0.378532	0.209715	0.101562
DNAJC6	cg09082287	ILMN_2166543	Hypermethylated	0.393877	0.00297834	0.131651	0.0450503	0.464844
KCNIP2	cg21940923	ILMN_2325534	Hypermethylated	0.393776	0.00297834	0.297552	0.0499851	0.764648
KCNIP2	cg21940923	ILMN_1657643	Hypermethylated	0.393776	0.00297834	0.0370321	-0.0208482	0.831055
DBNDD2	cg03172947	ILMN_1730612	Hypermethylated	0.393721	0.00297834	-0.62833	-0.994344	0.000976562
DBNDD2	cg03172947	ILMN_2338565	Hypermethylated	0.393721	0.00297834	0.236606	0.0416454	0.464844
SERPINA12	cg20532208	ILMN_1670669	Hypermethylated	0.393601	0.00297834	0.161082	0.109162	0.0830078
TCF4	cg16528372	ILMN_1814194	Hypermethylated	0.393572	0.00297834	-0.494927	-0.5041	0.000976562
RHCG	cg10453365	ILMN_1778687	Hypermethylated	0.393558	0.00297834	-0.520864	-0.178421	0.0244141
TNFRSF10C	cg23965061	ILMN_1672114	Hypermethylated	0.393537	0.00297834	0.121642	0.037347	0.764648
GSTM2	cg13734661	ILMN_1713162	Hypermethylated	0.393518	0.00297834	-0.830826	-0.716704	0.000976562
GSTM2	cg13734661	ILMN_2201580	Hypermethylated	0.393518	0.00297834	-0.588776	-1.39306	0.000976562
NDRG2	cg13730497	ILMN_2361603	Hypermethylated	0.393408	0.00297834	-0.622185	-0.814883	0.000976562
NDRG2	cg13730497	ILMN_1670535	Hypermethylated	0.393408	0.00297834	-0.650729	-0.336782	0.00683594
DUOX1	cg13605988	ILMN_1690289	Hypermethylated	0.393368	0.00297834	-0.642013	-0.543019	0.000976562
DUOXA1	cg13605988	ILMN_1710622	Hypermethylated	0.393368	0.00297834	-0.614715	-0.373579	0.00683594
DUOX1	cg13605988	ILMN_2404182	Hypermethylated	0.393368	0.00297834	-0.389256	-0.0654254	0.147461
DUOX1	cg13605988	ILMN_2292636	Hypermethylated	0.393368	0.00297834	-0.0461772	-0.00550981	0.898438
DUOXA1	cg13605988	NA	Hypermethylated	0.393368	0.00297834	NA	NA	NA
DUOX1	cg13605988	NA	Hypermethylated	0.393368	0.00297834	NA	NA	NA
FILIP1L	cg20276377	ILMN_2391150	Hypermethylated	0.393343	0.00297834	-0.517347	-0.681925	0.0136719
FILIP1L	cg20276377	ILMN_1738578	Hypermethylated	0.393343	0.00297834	-0.523281	-0.616984	0.0185547
FILIP1L	cg20276377	ILMN_1730906	Hypermethylated	0.393343	0.00297834	-0.516586	-0.595454	0.0419922
FILIP1L	cg20276377	ILMN_1784407	Hypermethylated	0.393343	0.00297834	-0.448693	-0.0931684	0.0830078
FILIP1L	cg20276377	NA	Hypermethylated	0.393343	0.00297834	NA	NA	NA
HFE	cg06892726	ILMN_2302632	Hypermethylated	0.393234	0.00297834	-0.271295	-0.0271831	0.123047
HFE	cg06892726	ILMN_1743537	Hypermethylated	0.393234	0.00297834	0.173269	-0.0566949	0.240234
HFE	cg06892726	ILMN_1683345	Hypermethylated	0.393234	0.00297834	-0.330148	-0.0510102	0.519531
KLK10	cg04772683	ILMN_1688205	Hypermethylated	0.393226	0.00423733	-0.359373	-0.0911824	0.206055
KLK10	cg04772683	ILMN_1802246	Hypermethylated	0.393226	0.00423733	0.208859	0.0587481	0.898438
BOLA3	cg04542030	ILMN_1786658	Hypermethylated	0.393123	0.00297834	0.721232	0.433462	0.00488281
BOLA3	cg04542030	ILMN_2343010	Hypermethylated	0.393123	0.00297834	0.74819	0.443786	0.00683594
BOLA3	cg04542030	ILMN_2258488	Hypermethylated	0.393123	0.00297834	-0.0821357	-0.0342496	0.320312
RGL3	cg09263118	ILMN_2074801	Hypermethylated	0.393077	0.00297834	0.0418487	0.0495825	0.365234
RGL3	cg09263118	NA	Hypermethylated	0.393077	0.00297834	NA	NA	NA
RGN	cg18979945	ILMN_1707592	Hypermethylated	0.392883	0.00297834	-0.695975	-0.642354	0.000976562
RGN	cg18979945	ILMN_2372698	Hypermethylated	0.392883	0.00297834	-0.649253	-0.365746	0.000976562
RGN	cg18979945	ILMN_1763558	Hypermethylated	0.392883	0.00297834	-0.490502	-0.189277	0.00683594
PINLYP	cg03873403	NA	Hypermethylated	0.39286	0.00297834	NA	NA	NA
ATXN1	cg04030141	ILMN_2153332	Hypermethylated	0.39268	0.00297834	-0.171897	-0.0676547	0.206055
ATXN1	cg04030141	ILMN_1800951	Hypermethylated	0.39268	0.00297834	-0.226873	-0.0436309	0.831055
UBXN10	cg24685601	ILMN_1726798	Hypermethylated	0.392668	0.00297834	0.0537605	0.014347	0.831055
WNT16	cg09857513	ILMN_1679215	Hypermethylated	0.39264	0.00297834	-0.00782253	-0.00321974	0.700195
WNT16	cg09857513	ILMN_1731964	Hypermethylated	0.39264	0.00297834	-0.174347	0.00593629	0.898438
HSF4	cg07816687	ILMN_1704101	Hypermethylated	0.392378	0.00297834	0.100955	0.065627	0.700195
HSF4	cg07816687	ILMN_2399827	Hypermethylated	0.392378	0.00297834	0.0627691	0.0504813	0.700195
HSF4	cg07816687	NA	Hypermethylated	0.392378	0.00297834	NA	NA	NA
C11orf88	cg10606490	ILMN_1766038	Hypermethylated	0.392351	0.00297834	-0.266275	-0.00737464	0.831055
DOCK2	cg12800762	ILMN_1799725	Hypermethylated	0.392324	0.00297834	-0.28666	-0.0983756	0.413086
THOC6	cg22776856	ILMN_1679880	Hypermethylated	0.392307	0.00297834	0.0496941	0.0202066	1
CELF2	cg12178980	ILMN_2400947	Hypermethylated	0.392274	0.00297834	-0.703183	-0.377357	0.00195312
CELF2	cg12178980	ILMN_1800638	Hypermethylated	0.392274	0.00297834	-0.440363	-0.138845	0.0537109
CELF2	cg12178980	ILMN_1664170	Hypermethylated	0.392274	0.00297834	-0.176161	-0.0105017	0.764648
ANXA2	cg11421255	ILMN_2409167	Hypermethylated	0.3922	0.00297834	-0.656789	-0.967065	0.00195312
ANXA2	cg11421255	ILMN_1755937	Hypermethylated	0.3922	0.00297834	-0.658999	-0.574537	0.00683594
ANXA2	cg11421255	ILMN_1711899	Hypermethylated	0.3922	0.00297834	-0.549257	-0.573658	0.00683594
RARB	cg23518541	ILMN_1671151	Hypermethylated	0.392196	0.00297834	-0.620909	-0.449525	0.000976562
RARB	cg23518541	ILMN_2390526	Hypermethylated	0.392196	0.00297834	-0.617356	-0.155873	0.00488281
RARB	cg23518541	ILMN_1699723	Hypermethylated	0.392196	0.00297834	-0.448358	-0.152815	0.0244141
SPARCL1	cg15552249	ILMN_2218208	Hypermethylated	0.392101	0.00297834	-0.526044	-0.717739	0.00488281
SPARCL1	cg15552249	ILMN_1795251	Hypermethylated	0.392101	0.00297834	-0.510722	-0.787788	0.00683594
ENPP2	cg04452959	ILMN_2373791	Hypermethylated	0.391966	0.00297834	-0.681493	-0.615826	0.000976562
ENPP2	cg04452959	ILMN_1780799	Hypermethylated	0.391966	0.00297834	-0.702888	-0.706594	0.000976562
FLNA	cg21323637	ILMN_1687335	Hypermethylated	0.391813	0.00297834	-0.419354	-0.131904	0.123047
OSBPL5	cg22074576	ILMN_1802151	Hypermethylated	0.39165	0.00297834	0.229001	0.106689	0.320312
OSBPL5	cg22074576	ILMN_2307032	Hypermethylated	0.39165	0.00297834	-0.0408794	-0.0319068	0.831055
HOXC4	cg18695839	ILMN_1719975	Hypermethylated	0.391435	0.00423733	0.7397	0.748113	0.000976562
HOXC4	cg18695839	ILMN_1757184	Hypermethylated	0.391435	0.00423733	0.249892	0.122363	0.123047
SLC17A8	cg21961771	ILMN_1767842	Hypermethylated	0.391356	0.00297834	0.0809733	0.00394069	0.700195
SNX21	cg27150417	ILMN_1768282	Hypermethylated	0.391343	0.00297834	-0.318174	-0.128468	0.0673828
SNX21	cg27150417	ILMN_1756424	Hypermethylated	0.391343	0.00297834	-0.289735	-0.0711489	0.27832
SNX21	cg27150417	ILMN_2360315	Hypermethylated	0.391343	0.00297834	0.0473716	0.0348414	0.320312
ZNF343	cg13595181	NA	Hypermethylated	0.391308	0.00297834	NA	NA	NA
TMEM106A	cg15026277	NA	Hypermethylated	0.390848	0.00297834	NA	NA	NA
ACSS3	cg26272220	ILMN_1659885	Hypermethylated	0.390727	0.00297834	-0.0354617	0.00989273	0.898438
GUCY2D	cg10020356	ILMN_1795842	Hypermethylated	0.390691	0.00297834	0.30718	0.040117	0.206055
LBX2	cg05702092	ILMN_1808731	Hypermethylated	0.390688	0.00297834	-0.35541	-0.0789713	0.0673828
GLIPR1L1	cg07684809	ILMN_1768975	Hypermethylated	0.390657	0.00423733	0.112207	0.0219413	0.898438
MAPT	cg18878992	ILMN_2310814	Hypermethylated	0.390636	0.00297834	0.373355	0.357497	0.174805
MAPT	cg18878992	ILMN_1710903	Hypermethylated	0.390636	0.00297834	0.347184	0.0715646	0.365234
MAPT	cg18878992	ILMN_1800049	Hypermethylated	0.390636	0.00297834	0.284771	0.0652386	0.464844
MAPT	cg18878992	ILMN_2298727	Hypermethylated	0.390636	0.00297834	0.0770896	0.0294153	0.764648
MAPT-AS1	cg18878992	NA	Hypermethylated	0.390636	0.00297834	NA	NA	NA
LRRC55	cg03717588	ILMN_1796950	Hypermethylated	0.390631	0.00297834	-0.0693221	0.00850867	0.637695
KCNH2	cg14778552	ILMN_1739987	Hypermethylated	0.390546	0.00297834	-0.489925	-0.312705	0.000976562
KCNH2	cg14778552	ILMN_2338809	Hypermethylated	0.390546	0.00297834	-0.172461	-0.0877762	0.0185547
KCNH2	cg14778552	ILMN_1722831	Hypermethylated	0.390546	0.00297834	-0.0857034	0.00254576	0.637695
KCNH2	cg14778552	ILMN_1700798	Hypermethylated	0.390546	0.00297834	0.162168	0.0419889	0.96582
SH3TC2	cg15502698	ILMN_1849298	Hypermethylated	0.390449	0.00297834	0.181551	0.150972	0.0537109
SH3TC2	cg15502698	ILMN_1891476	Hypermethylated	0.390449	0.00297834	0.00444374	-0.0344158	0.519531
SH3TC2	cg15502698	ILMN_1693981	Hypermethylated	0.390449	0.00297834	-0.127823	-0.00150479	0.831055
HAPLN3	cg11282671	ILMN_1654319	Hypermethylated	0.390317	0.00297834	-0.489931	-0.155436	0.0673828
MOB3B	cg21244846	ILMN_1717046	Hypermethylated	0.390313	0.00297834	-0.424393	-0.251618	0.000976562
CRYAB	cg15204861	ILMN_1729216	Hypermethylated	0.390216	0.00297834	-0.620537	-1.29449	0.000976562
HSPB2	cg15204861	ILMN_1671046	Hypermethylated	0.390216	0.00297834	-0.431002	-0.243274	0.0419922
CRYAB	cg15204861	NA	Hypermethylated	0.390216	0.00297834	NA	NA	NA
HSPB2	cg15204861	NA	Hypermethylated	0.390216	0.00297834	NA	NA	NA
TMEM237	cg23523215	ILMN_1800958	Hypermethylated	0.390161	0.00297834	-0.81336	-0.506606	0.000976562
MCF2	cg21557231	ILMN_1752750	Hypermethylated	0.390047	0.00297834	0.171413	0.0116797	0.700195
GADD45A	cg23369529	ILMN_2052208	Hypermethylated	0.389695	0.00297834	-0.427614	-0.406843	0.0244141
GADD45A	cg23369529	ILMN_1694075	Hypermethylated	0.389695	0.00297834	-0.322667	-0.204806	0.123047
HMOX2	cg06605704	ILMN_1658807	Hypermethylated	0.389453	0.00297834	0.118182	0.0448874	0.413086
TSHZ2	cg00417421	ILMN_1655611	Hypermethylated	0.38941	0.00423733	-0.531942	-0.233704	0.240234
SLC25A25	cg02403419	ILMN_1664748	Hypermethylated	0.389354	0.00297834	0.158242	0.0684221	0.365234
SLC25A25	cg02403419	ILMN_1811235	Hypermethylated	0.389354	0.00297834	0.106918	0.0814352	0.577148
GATA4	cg14666113	ILMN_1749866	Hypermethylated	0.389298	0.00297834	0.24877	0.0805884	0.123047
GBP6	cg17232592	ILMN_1756953	Hypermethylated	0.389254	0.00297834	-0.17598	-0.0621117	0.206055
GBP6	cg17232592	ILMN_2121568	Hypermethylated	0.389254	0.00297834	-0.0804779	-0.0409679	0.831055
TRIP6	cg16555537	ILMN_1713990	Hypermethylated	0.389099	0.00297834	-0.625421	-0.910166	0.000976562
HIST1H3G	cg23229820	ILMN_1726815	Hypermethylated	0.389093	0.00297834	0.0772829	0.051374	0.700195
HIST1H2BI	cg23229820	ILMN_1775925	Hypermethylated	0.389093	0.00297834	-0.0559034	-0.00357028	1
HIST1H3G	cg23229820	NA	Hypermethylated	0.389093	0.00297834	NA	NA	NA
HIST1H2BI	cg23229820	NA	Hypermethylated	0.389093	0.00297834	NA	NA	NA
PNMA2	cg18235000	ILMN_1790778	Hypermethylated	0.388963	0.00297834	-0.367884	-0.158112	0.00976562
CAV1	cg17469978	ILMN_2149226	Hypermethylated	0.388946	0.00297834	-0.705691	-1.07888	0.00195312
CAV1	cg17469978	ILMN_1687583	Hypermethylated	0.388946	0.00297834	-0.396443	-0.537492	0.0136719
SYNJ2	cg14815476	ILMN_2215119	Hypermethylated	0.388852	0.00423733	0.49929	0.25386	0.0244141
NRON	cg09518226	NA	Hypermethylated	0.388726	0.00297834	NA	NA	NA
C10orf82	cg16299747	ILMN_1782861	Hypermethylated	0.38865	0.00297834	0.0582162	0.107381	0.764648
S100A6	cg10959711	ILMN_1713636	Hypermethylated	0.388628	0.00297834	-0.552488	-0.652881	0.0136719
ZNF709	cg22637867	NA	Hypermethylated	0.388617	0.00297834	NA	NA	NA
CPEB1	cg12518166	ILMN_2288905	Hypermethylated	0.388569	0.00297834	-0.0822479	0.00443733	0.96582
TMEM252	cg07394266	ILMN_1715653	Hypermethylated	0.388539	0.00297834	0.254875	0.0623401	0.206055
NOX4	cg12161228	ILMN_1735996	Hypermethylated	0.388404	0.00297834	0.587899	0.375169	0.0419922
FBLN5	cg25698701	ILMN_2223941	Hypermethylated	0.388367	0.00297834	-0.46135	-0.294113	0.101562
FBLN5	cg25698701	ILMN_1664176	Hypermethylated	0.388367	0.00297834	-0.360127	-0.144872	0.206055
INPP4B	cg07061779	ILMN_2198878	Hypermethylated	0.388301	0.00297834	0.42257	0.250542	0.700195
ATP6V0C	cg05884711	NA	Hypermethylated	0.388287	0.00297834	NA	NA	NA
SP8	cg27191852	ILMN_2306630	Hypermethylated	0.388196	0.00297834	-0.448959	-0.597117	0.00976562
SP8	cg27191852	ILMN_2306631	Hypermethylated	0.388196	0.00297834	-0.394201	-0.22046	0.0185547
SP8	cg27191852	ILMN_1699803	Hypermethylated	0.388196	0.00297834	0.0990151	0.0506739	0.320312
JAK3	cg05635754	ILMN_1739667	Hypermethylated	0.388155	0.00297834	0.00205391	0.0718463	0.174805
MCF2	cg20024850	NA	Hypermethylated	0.388143	0.00297834	NA	NA	NA
CACNB2	cg26803268	ILMN_2406106	Hypermethylated	0.388098	0.00297834	-0.113917	-0.0707855	0.413086
CACNB2	cg26803268	ILMN_1721601	Hypermethylated	0.388098	0.00297834	0.132984	0.0318154	0.898438
CACNB2	cg26803268	ILMN_1653878	Hypermethylated	0.388098	0.00297834	0.0104373	-0.0108066	0.96582
COL16A1	cg23305408	ILMN_1684554	Hypermethylated	0.387997	0.00297834	-0.547713	-0.516251	0.0185547
ELAVL4	cg20357101	ILMN_2065254	Hypermethylated	0.387821	0.00297834	0.0300892	-0.0121268	0.637695
FGFR1	cg15655676	ILMN_1796229	Hypermethylated	0.387773	0.00297834	-0.179643	-0.0764233	0.174805
FGFR1	cg15655676	ILMN_1729369	Hypermethylated	0.387773	0.00297834	0.175436	0.0424243	0.831055
RHCG	cg07485916	ILMN_1778687	Hypermethylated	0.387694	0.00297834	-0.548363	-0.178421	0.0244141
LINC01814	cg10928415	NA	Hypermethylated	0.387614	0.00297834	NA	NA	NA
RARB	cg15809488	ILMN_1671151	Hypermethylated	0.387607	0.00297834	-0.64349	-0.449525	0.000976562
RARB	cg15809488	ILMN_2390526	Hypermethylated	0.387607	0.00297834	-0.567971	-0.155873	0.00488281
RARB	cg15809488	ILMN_1699723	Hypermethylated	0.387607	0.00297834	-0.418952	-0.152815	0.0244141
IL4R	cg10127227	ILMN_1652185	Hypermethylated	0.387557	0.00297834	-0.632669	-0.352517	0.0673828
SPDYA	cg14920003	ILMN_1781221	Hypermethylated	0.387513	0.017607	0.360102	0.123575	0.0244141
SPDYA	cg14920003	ILMN_1696392	Hypermethylated	0.387513	0.017607	0.164373	0.0272688	0.577148
ZFP42	cg06274159	ILMN_1751127	Hypermethylated	0.387354	0.00555594	-0.0672845	-0.0616257	0.320312
ACOT11	cg10266490	ILMN_1739594	Hypermethylated	0.387314	0.00297834	-0.488837	-0.267181	0.00195312
ACOT11	cg10266490	ILMN_2353978	Hypermethylated	0.387314	0.00297834	0.0965393	0.0163744	0.637695
RARB	cg00758229	ILMN_1671151	Hypermethylated	0.387255	0.00297834	-0.475949	-0.449525	0.000976562
RARB	cg00758229	ILMN_2390526	Hypermethylated	0.387255	0.00297834	-0.451498	-0.155873	0.00488281
RARB	cg00758229	ILMN_1699723	Hypermethylated	0.387255	0.00297834	-0.314138	-0.152815	0.0244141
CYB5R3	cg08690876	ILMN_2308582	Hypermethylated	0.387223	0.00297834	-0.82053	-0.465877	0.000976562
CYB5R3	cg08690876	ILMN_1740441	Hypermethylated	0.387223	0.00297834	-0.53695	-0.283235	0.0136719
CD44	cg17640322	ILMN_1803429	Hypermethylated	0.387221	0.00297834	-0.457985	-0.279163	0.0419922
CD44	cg17640322	ILMN_1778625	Hypermethylated	0.387221	0.00297834	-0.0737209	-0.130656	0.0537109
CD44	cg17640322	ILMN_2348788	Hypermethylated	0.387221	0.00297834	-0.0210673	0.0991508	0.831055
ATXN7L1	cg11617147	ILMN_1777260	Hypermethylated	0.387186	0.00423733	-0.0967313	0.00957679	1
LAYN	cg02532096	ILMN_1716397	Hypermethylated	0.387088	0.00297834	-0.592461	-0.524235	0.00488281
PON3	cg15927196	ILMN_1701007	Hypermethylated	0.38708	0.00297834	-0.692553	-0.399709	0.00488281
PCDHGB3	cg04242499	ILMN_1746708	Hypermethylated	0.387	0.00423733	0.132883	0.0419157	0.764648
PCDHGB3	cg04242499	NA	Hypermethylated	0.387	0.00423733	NA	NA	NA
ARHGAP40	cg06301550	NA	Hypermethylated	0.386881	0.00297834	NA	NA	NA
HES5	cg17755964	ILMN_1794742	Hypermethylated	0.386875	0.00297834	-0.0104175	-0.0332601	0.365234
GFRA3	cg18442524	ILMN_1810716	Hypermethylated	0.386872	0.00800029	-0.0798918	0.0290555	0.96582
TMEM91	cg07663732	ILMN_2211065	Hypermethylated	0.386866	0.00297834	-0.338197	-0.170703	0.0322266
BAALC-AS2	cg07222863	NA	Hypermethylated	0.386811	0.00297834	NA	NA	NA
IFITM1	cg06632214	ILMN_1801246	Hypermethylated	0.38676	0.00297834	-0.581966	-0.25394	0.0830078
C2orf88	cg06532037	ILMN_1787526	Hypermethylated	0.386698	0.00297834	-0.705969	-0.403093	0.000976562
C2orf88	cg06532037	ILMN_2279484	Hypermethylated	0.386698	0.00297834	0.0250731	0.0510199	0.831055
VWCE	cg06282270	ILMN_1760315	Hypermethylated	0.386685	0.00423733	-0.487854	-0.0665545	0.464844
TACC1	cg02245794	NA	Hypermethylated	0.386645	0.00297834	NA	NA	NA
CYP11A1	cg14855334	ILMN_1768820	Hypermethylated	0.386643	0.00297834	0.0290269	-0.015001	0.27832
2020-09-09	cg20275528	ILMN_1769118	Hypermethylated	0.386627	0.00800029	0.140481	0.0221822	0.764648
ARHGEF2	cg00246451	ILMN_1703477	Hypermethylated	0.386533	0.00297834	-0.696931	-0.610761	0.0136719
SPG20	cg20691205	ILMN_1801236	Hypermethylated	0.386466	0.00423733	-0.744133	-0.299876	0.00195312
M1AP	cg02611848	ILMN_1797972	Hypermethylated	0.386461	0.00297834	-0.265505	-0.0537953	0.320312
CCNI2	cg11299854	ILMN_2184575	Hypermethylated	0.386346	0.00297834	0.0724281	0.0245911	0.96582
CYP11A1	cg24578679	ILMN_1768820	Hypermethylated	0.386259	0.00297834	0.0770453	-0.015001	0.27832
USP44	cg12701184	ILMN_2364819	Hypermethylated	0.386204	0.00297834	-0.371028	-0.0501922	0.240234
USP44	cg12701184	ILMN_1807212	Hypermethylated	0.386204	0.00297834	0.0823203	0.0569359	0.464844
PCDHGA11	cg09207053	ILMN_2386379	Hypermethylated	0.386168	0.00297834	0.282312	0.0747872	0.101562
PCDHGA11	cg09207053	ILMN_1671403	Hypermethylated	0.386168	0.00297834	0.178391	0.0517286	0.898438
PCDHGA11	cg09207053	NA	Hypermethylated	0.386168	0.00297834	NA	NA	NA
HLX	cg13547928	ILMN_1686862	Hypermethylated	0.386163	0.00297834	0.149632	0.0674341	0.413086
HLX	cg13547928	ILMN_2087646	Hypermethylated	0.386163	0.00297834	-0.1533	0.0138527	0.96582
VCAM1	cg26265881	ILMN_2325763	Hypermethylated	0.386154	0.00297834	-0.439595	-0.142083	0.0830078
VCAM1	cg26265881	ILMN_1766955	Hypermethylated	0.386154	0.00297834	-0.238677	-0.0819386	0.123047
VCAM1	cg26265881	ILMN_2307903	Hypermethylated	0.386154	0.00297834	-0.404414	-0.25042	0.147461
LYN	cg03388786	ILMN_1781155	Hypermethylated	0.386104	0.00297834	-0.357278	-0.118365	0.27832
CYBA	cg10246531	ILMN_1744604	Hypermethylated	0.386057	0.00297834	-0.540221	-0.534152	0.0322266
MYO16	cg12862112	ILMN_1801889	Hypermethylated	0.385906	0.00297834	-0.232541	-0.0851095	0.0419922
ZSCAN12	cg23164203	NA	Hypermethylated	0.38589	0.00297834	NA	NA	NA
LINC01679	cg21678378	NA	Hypermethylated	0.385816	0.00297834	NA	NA	NA
LAYN	cg24668836	ILMN_1716397	Hypermethylated	0.38571	0.00297834	-0.636098	-0.524235	0.00488281
DISP1	cg07651766	ILMN_1695745	Hypermethylated	0.3857	0.00297834	-0.557229	-0.160035	0.00683594
PDGFRB	cg12727795	ILMN_1815057	Hypermethylated	0.385693	0.00297834	-0.453108	-0.189446	0.174805
SOX13	cg07026666	ILMN_1683755	Hypermethylated	0.385576	0.00297834	-0.388358	-0.108705	0.0419922
PCDHGC4	cg26890354	ILMN_1742538	Hypermethylated	0.385469	0.00297834	0.203497	0.0616037	0.206055
PCDHGC4	cg26890354	ILMN_1714858	Hypermethylated	0.385469	0.00297834	0.166886	0.0450131	0.413086
PCDHGC4	cg26890354	NA	Hypermethylated	0.385469	0.00297834	NA	NA	NA
SERPINB9	cg22336806	ILMN_1742052	Hypermethylated	0.385456	0.00297834	-0.27808	-0.106858	0.147461
SERPINB9	cg22336806	ILMN_2184250	Hypermethylated	0.385456	0.00297834	-0.191482	-0.0374468	0.464844
SLC25A25	cg01110618	ILMN_1664748	Hypermethylated	0.385439	0.00297834	0.177924	0.0684221	0.365234
SLC25A25	cg01110618	ILMN_1811235	Hypermethylated	0.385439	0.00297834	0.125866	0.0814352	0.577148
PPP1R14A	cg22557662	ILMN_1761968	Hypermethylated	0.385381	0.00297834	-0.687775	-0.894868	0.00195312
TET1	cg20326704	ILMN_1741056	Hypermethylated	0.38535	0.00297834	0.0592174	0.0163118	0.96582
HIST1H4D	cg19884345	ILMN_1676580	Hypermethylated	0.385305	0.00297834	0.221862	0.0447371	0.577148
S1PR3	cg12972233	ILMN_1703531	Hypermethylated	0.38528	0.00297834	-0.542567	-0.622248	0.00683594
C9orf47	cg12972233	ILMN_1794672	Hypermethylated	0.38528	0.00297834	0.292609	0.0471978	0.764648
S1PR3	cg12972233	NA	Hypermethylated	0.38528	0.00297834	NA	NA	NA
C9orf47	cg12972233	NA	Hypermethylated	0.38528	0.00297834	NA	NA	NA
PRRX2	cg24791663	ILMN_1790338	Hypermethylated	0.38527	0.00297834	-0.631812	-0.538461	0.0419922
FIGLA	cg25222010	ILMN_1801927	Hypermethylated	0.38518	0.00297834	0.0212698	0.0128492	0.898438
TBX20	cg17985646	ILMN_1703470	Hypermethylated	0.38518	0.00423733	0.0711108	0.0324365	0.101562
TBX20	cg17985646	ILMN_2259815	Hypermethylated	0.38518	0.00423733	-0.20244	-0.0179168	0.637695
SLC6A4	cg22584138	ILMN_1683694	Hypermethylated	0.385069	0.00297834	0.0890762	0.0888358	0.464844
KRT7	cg09670128	ILMN_2163723	Hypermethylated	0.385027	0.00297834	-0.491819	-1.16646	0.000976562
ACE	cg02131967	ILMN_1779984	Hypermethylated	0.384976	0.00297834	-0.1523	-0.0337016	0.365234
DKK3	cg01286655	ILMN_1815673	Hypermethylated	0.384971	0.00297834	-0.629484	-0.676299	0.00488281
DKK3	cg01286655	ILMN_2398159	Hypermethylated	0.384971	0.00297834	-0.711068	-0.707118	0.00976562
DKK3	cg01286655	ILMN_2289381	Hypermethylated	0.384971	0.00297834	-0.0982031	-0.0360925	0.519531
DKK3	cg01286655	ILMN_1739759	Hypermethylated	0.384971	0.00297834	0.117885	0.0804186	0.700195
CRYGD	cg00018606	ILMN_2100574	Hypermethylated	0.384953	0.00297834	-0.00408859	0.0102225	0.637695
ESRRG	cg04335345	ILMN_1661994	Hypermethylated	0.384947	0.00297834	0.468628	0.598018	0.00488281
ESRRG	cg04335345	ILMN_1717593	Hypermethylated	0.384947	0.00297834	0.209919	0.0929565	0.174805
BACH2	cg01462343	ILMN_2058468	Hypermethylated	0.384815	0.00297834	-0.27922	-0.0587719	0.174805
BACH2	cg01462343	ILMN_1659943	Hypermethylated	0.384815	0.00297834	-0.405999	-0.0494443	0.320312
BACH2	cg01462343	ILMN_1670695	Hypermethylated	0.384815	0.00297834	-0.0429587	0.0137628	0.898438
SLC2A9	cg25117600	ILMN_1668312	Hypermethylated	0.38469	0.00297834	-0.779055	-0.300088	0.000976562
SLC2A9	cg25117600	ILMN_1723803	Hypermethylated	0.38469	0.00297834	0.371247	0.110825	0.147461
SLC2A9	cg25117600	ILMN_1738406	Hypermethylated	0.38469	0.00297834	-0.0917579	-0.0272766	0.637695
HMGA1	cg00544436	ILMN_2311537	Hypermethylated	0.384571	0.00297834	0.542749	0.331437	0.147461
HMGA1	cg00544436	ILMN_1693560	Hypermethylated	0.384571	0.00297834	0.167047	0.180565	0.206055
KCNQ5	cg05447008	ILMN_2060268	Hypermethylated	0.384488	0.00297834	-0.202215	-0.0596178	0.240234
KCNQ5	cg05447008	ILMN_1690833	Hypermethylated	0.384488	0.00297834	0.0750049	0.0295957	0.637695
PCDHGA12	cg21627409	ILMN_1653040	Hypermethylated	0.384468	0.00423733	0.347859	0.13214	0.101562
PCDHGA12	cg21627409	NA	Hypermethylated	0.384468	0.00423733	NA	NA	NA
EYA4	cg14270292	ILMN_2324734	Hypermethylated	0.384301	0.00297834	-0.55292	-0.22378	0.00976562
EYA4	cg14270292	ILMN_1671844	Hypermethylated	0.384301	0.00297834	-0.357602	-0.170073	0.0244141
EYA4	cg14270292	ILMN_1693319	Hypermethylated	0.384301	0.00297834	-0.454293	-0.0844799	0.0673828
PMP22	cg08794157	ILMN_1785646	Hypermethylated	0.384198	0.00297834	-0.581523	-0.631776	0.0136719
PMP22	cg08794157	ILMN_1810864	Hypermethylated	0.384198	0.00297834	-0.471919	-0.303183	0.101562
PMP22	cg08794157	ILMN_1659312	Hypermethylated	0.384198	0.00297834	-0.077847	-0.00797439	0.898438
GRIA3	cg20950932	ILMN_1782043	Hypermethylated	0.384171	0.00297834	-0.321971	-0.0322035	0.519531
GRIA3	cg20950932	ILMN_2388669	Hypermethylated	0.384171	0.00297834	-0.207409	-0.013472	0.831055
PACSIN1	cg23567719	ILMN_1751020	Hypermethylated	0.384169	0.00297834	0.0934251	0.0540761	0.240234
NEU1	cg00179217	ILMN_1763144	Hypermethylated	0.384006	0.00297834	-0.636369	-0.523005	0.0322266
NEU1	cg00179217	NA	Hypermethylated	0.384006	0.00297834	NA	NA	NA
RPS6KA3	cg08812897	ILMN_1806294	Hypermethylated	0.383981	0.00297834	-0.320389	-0.0881044	0.240234
RPS6KA3	cg08812897	ILMN_1652736	Hypermethylated	0.383981	0.00297834	0.234159	0.143389	0.577148
KCNIP2	cg25123470	ILMN_2325534	Hypermethylated	0.383948	0.00423733	0.287681	0.0499851	0.764648
KCNIP2	cg25123470	ILMN_1657643	Hypermethylated	0.383948	0.00423733	0.0561119	-0.0208482	0.831055
SERTAD2	cg10184289	ILMN_1651347	Hypermethylated	0.383902	0.00297834	-0.330574	-0.190288	0.0322266
MACF1	cg20286956	ILMN_2301624	Hypermethylated	0.383899	0.00297834	-0.362578	-0.244359	0.0673828
MACF1	cg20286956	ILMN_1737935	Hypermethylated	0.383899	0.00297834	0.289195	0.172039	0.0830078
HPN	cg11749828	ILMN_2358760	Hypermethylated	0.383879	0.00297834	0.948798	1.97889	0.000976562
HPN	cg11749828	ILMN_1687235	Hypermethylated	0.383879	0.00297834	0.945165	2.18576	0.000976562
HPN	cg11749828	ILMN_1704089	Hypermethylated	0.383879	0.00297834	-0.0341044	0.0383877	0.764648
HPN	cg11749828	NA	Hypermethylated	0.383879	0.00297834	NA	NA	NA
PPP1R14A	cg02571816	ILMN_1761968	Hypermethylated	0.383846	0.00297834	-0.703351	-0.894868	0.00195312
SLC20A2	cg22855020	ILMN_1813763	Hypermethylated	0.383813	0.00297834	-0.680162	-0.375162	0.000976562
C9orf129	cg05790550	NA	Hypermethylated	0.383712	0.00297834	NA	NA	NA
GCM2	cg24329557	ILMN_1728449	Hypermethylated	0.383663	0.00297834	-0.159752	-0.0223238	0.637695
FOXG1	cg16038120	ILMN_2149946	Hypermethylated	0.38354	0.00423733	0.029121	0.038467	1
DIXDC1	cg24601030	ILMN_1736704	Hypermethylated	0.383539	0.00297834	-0.506852	-0.524254	0.000976562
DIXDC1	cg24601030	ILMN_2276688	Hypermethylated	0.383539	0.00297834	-0.358389	-0.0968174	0.00488281
DIXDC1	cg24601030	ILMN_2375830	Hypermethylated	0.383539	0.00297834	-0.299865	-0.135972	0.240234
TCTEX1D1	cg24110050	ILMN_1751868	Hypermethylated	0.383513	0.00297834	-0.320242	-0.0331504	0.464844
HIST1H3G	cg01563704	ILMN_1726815	Hypermethylated	0.383498	0.00297834	0.16631	0.051374	0.700195
HIST1H2BI	cg01563704	ILMN_1775925	Hypermethylated	0.383498	0.00297834	-0.139379	-0.00357028	1
HIST1H3G	cg01563704	NA	Hypermethylated	0.383498	0.00297834	NA	NA	NA
HIST1H2BI	cg01563704	NA	Hypermethylated	0.383498	0.00297834	NA	NA	NA
SKIDA1	cg03891590	NA	Hypermethylated	0.383416	0.00297834	NA	NA	NA
IFIT3	cg06460983	ILMN_1664543	Hypermethylated	0.383414	0.00297834	-0.305455	-0.123231	0.101562
IFIT3	cg06460983	ILMN_2239754	Hypermethylated	0.383414	0.00297834	-0.0909748	0.0588668	0.320312
IFIT3	cg06460983	ILMN_1701789	Hypermethylated	0.383414	0.00297834	-0.197957	0.16493	0.464844
IL1A	cg27606396	ILMN_1658483	Hypermethylated	0.383409	0.00423733	0.0832558	0.00814992	0.96582
CYP1A1	cg17852385	ILMN_1807291	Hypermethylated	0.3834	0.00297834	-0.130482	-0.00812442	0.637695
SOX3	cg11638117	ILMN_1653055	Hypermethylated	0.383394	0.00297834	-0.144488	-0.0174972	0.96582
FBXL21	cg23625660	ILMN_1717252	Hypermethylated	0.383323	0.00297834	-0.16824	-0.0484002	0.637695
PCDHA13	cg19876814	ILMN_2410449	Hypermethylated	0.383288	0.00555594	-0.00766277	0.000479483	0.464844
PCDHA13	cg19876814	ILMN_1789146	Hypermethylated	0.383288	0.00555594	0.0407974	0.0154405	0.577148
PCDHA13	cg19876814	NA	Hypermethylated	0.383288	0.00555594	NA	NA	NA
PRRT1	cg16481280	ILMN_1780357	Hypermethylated	0.383265	0.00297834	-0.047241	-0.0794325	0.0830078
PPT2	cg16481280	ILMN_1676689	Hypermethylated	0.383265	0.00297834	-0.133574	-0.0253908	0.519531
PPT2	cg16481280	ILMN_1750664	Hypermethylated	0.383265	0.00297834	0.00132482	0.025534	0.700195
PPT2	cg16481280	ILMN_1660337	Hypermethylated	0.383265	0.00297834	0.0547816	0.0320813	0.898438
PRRT1	cg16481280	NA	Hypermethylated	0.383265	0.00297834	NA	NA	NA
PPT2	cg16481280	NA	Hypermethylated	0.383265	0.00297834	NA	NA	NA
GALNT6	cg04005344	ILMN_1677574	Hypermethylated	0.383189	0.00297834	-0.0305634	-0.0274033	0.637695
SLC4A8	cg04005344	NA	Hypermethylated	0.383189	0.00297834	NA	NA	NA
LRRC3B	cg18404374	ILMN_1708861	Hypermethylated	0.383119	0.00297834	0.0708918	-0.0382907	0.464844
LRRC3B	cg18404374	ILMN_2131447	Hypermethylated	0.383119	0.00297834	-0.13848	-0.00670989	0.700195
HIST1H1A	cg05816193	ILMN_1692831	Hypermethylated	0.383119	0.00297834	0.0918232	0.0152751	0.831055
TACC1	cg11483865	ILMN_1770084	Hypermethylated	0.383017	0.00423733	-0.642486	-0.718497	0.000976562
CYBA	cg08177833	ILMN_1744604	Hypermethylated	0.382951	0.00297834	-0.526056	-0.534152	0.0322266
PYCARD	cg08730348	ILMN_1698766	Hypermethylated	0.382941	0.00297834	-0.691885	-0.685623	0.00488281
PYCARD	cg08730348	ILMN_2398274	Hypermethylated	0.382941	0.00297834	-0.498693	-0.123432	0.0185547
SLC19A3	cg25713185	ILMN_1716359	Hypermethylated	0.382861	0.00297834	-0.469283	-0.0791482	0.0830078
SLC7A14	cg07766263	ILMN_1676602	Hypermethylated	0.382841	0.00297834	0.611619	0.163995	0.00976562
CLASP2	cg06761398	ILMN_1770548	Hypermethylated	0.382823	0.00297834	0.437979	0.0929757	0.831055
CORIN	cg02553486	ILMN_1712998	Hypermethylated	0.382817	0.00297834	0.0620355	0.0925095	0.577148
TSPOAP1	cg00511318	ILMN_2111229	Hypermethylated	0.382745	0.00297834	-0.0252568	-0.0572386	0.27832
TSPOAP1-AS1	cg00511318	NA	Hypermethylated	0.382745	0.00297834	NA	NA	NA
MTMR7	cg12296772	ILMN_1787658	Hypermethylated	0.382571	0.00297834	-0.374794	-0.0286274	0.764648
LRRC17	cg27481555	ILMN_1652826	Hypermethylated	0.382517	0.00297834	-0.382354	-0.352287	0.00976562
LRRC17	cg27481555	ILMN_2406815	Hypermethylated	0.382517	0.00297834	-0.212122	-0.0712886	0.174805
LRRC17	cg27481555	ILMN_1674793	Hypermethylated	0.382517	0.00297834	-0.0664732	-0.0526875	0.27832
LRRC17	cg27481555	NA	Hypermethylated	0.382517	0.00297834	NA	NA	NA
LOXL3	cg20288165	ILMN_1733515	Hypermethylated	0.38243	0.00297834	-0.418545	-0.0974555	0.320312
DOK1	cg20288165	ILMN_1700086	Hypermethylated	0.38243	0.00297834	-0.222255	-0.0538103	0.519531
LOXL3	cg20288165	NA	Hypermethylated	0.38243	0.00297834	NA	NA	NA
DOK1	cg20288165	NA	Hypermethylated	0.38243	0.00297834	NA	NA	NA
EMX2	cg19358493	ILMN_2187746	Hypermethylated	0.38229	0.00297834	-0.0928821	-0.0634108	0.101562
EMX2	cg19358493	ILMN_1751439	Hypermethylated	0.38229	0.00297834	0.16706	0.0392932	0.96582
TSPOAP1	cg13877662	ILMN_2111229	Hypermethylated	0.382287	0.00297834	-0.0716165	-0.0572386	0.27832
TSPOAP1-AS1	cg13877662	NA	Hypermethylated	0.382287	0.00297834	NA	NA	NA
PCDHGA8	cg26811372	ILMN_1793965	Hypermethylated	0.382168	0.00297834	0.184998	0.0779185	0.464844
PCDHGA8	cg26811372	NA	Hypermethylated	0.382168	0.00297834	NA	NA	NA
GAP43	cg04854673	ILMN_1794552	Hypermethylated	0.382147	0.00297834	-0.26894	-0.00575787	0.96582
CYP11A1	cg09490603	ILMN_1768820	Hypermethylated	0.382135	0.00297834	0.0381131	-0.015001	0.27832
HAPLN4	cg01297721	ILMN_2165463	Hypermethylated	0.382116	0.00297834	-0.238511	-0.045345	0.320312
HOXC4	cg21041775	ILMN_1719975	Hypermethylated	0.382109	0.00297834	0.717295	0.748113	0.000976562
HOXC5	cg21041775	ILMN_1803907	Hypermethylated	0.382109	0.00297834	0.38402	0.139594	0.0244141
HOXC4	cg21041775	ILMN_1757184	Hypermethylated	0.382109	0.00297834	0.318712	0.122363	0.123047
HOXC5	cg21041775	NA	Hypermethylated	0.382109	0.00297834	NA	NA	NA
HOXC4	cg21041775	NA	Hypermethylated	0.382109	0.00297834	NA	NA	NA
BCAR3	cg20705214	ILMN_1763638	Hypermethylated	0.382098	0.00297834	-0.090729	-0.223334	0.0673828
COL16A1	cg22300839	ILMN_1684554	Hypermethylated	0.382071	0.00297834	-0.525841	-0.516251	0.0185547
LAYN	cg19820372	ILMN_1716397	Hypermethylated	0.382031	0.00297834	-0.590062	-0.524235	0.00488281
NEU1	cg22753340	ILMN_1763144	Hypermethylated	0.381996	0.00297834	-0.762882	-0.523005	0.0322266
NEU1	cg22753340	NA	Hypermethylated	0.381996	0.00297834	NA	NA	NA
ANK1	cg25154801	ILMN_2317186	Hypermethylated	0.381951	0.00297834	-0.0768668	-0.00825456	0.764648
SKIDA1	cg12733607	NA	Hypermethylated	0.381917	0.00297834	NA	NA	NA
GRIA4	cg23559689	ILMN_1692094	Hypermethylated	0.381835	0.00297834	-0.0403086	-0.0123844	0.637695
GRIA4	cg23559689	ILMN_2322100	Hypermethylated	0.381835	0.00297834	0.118708	0.034386	0.898438
HIVEP2	cg11640756	ILMN_1745447	Hypermethylated	0.381808	0.00297834	0.486871	0.150058	0.0830078
ANKRD53	cg23060872	ILMN_1772660	Hypermethylated	0.381806	0.00423733	0.0439267	0.0825134	0.147461
TAL1	cg19797376	ILMN_1748450	Hypermethylated	0.381753	0.00297834	0.0691108	0.0901808	0.96582
SLC19A3	cg07417745	ILMN_1716359	Hypermethylated	0.381718	0.00423733	-0.445873	-0.0791482	0.0830078
ANGPT1	cg18031596	ILMN_2086890	Hypermethylated	0.381715	0.00297834	-0.787564	-0.604522	0.000976562
ANGPT1	cg18031596	ILMN_1677723	Hypermethylated	0.381715	0.00297834	-0.795189	-1.10927	0.000976562
GPRASP1	cg12869615	ILMN_1787627	Hypermethylated	0.381696	0.00297834	-0.111519	-0.0259735	0.206055
GRIA4	cg11308643	ILMN_1692094	Hypermethylated	0.381672	0.00297834	0.0297932	-0.0123844	0.637695
GRIA4	cg11308643	ILMN_2322100	Hypermethylated	0.381672	0.00297834	0.0305647	0.034386	0.898438
GFRA3	cg23511432	ILMN_1810716	Hypermethylated	0.381632	0.00800029	-0.103291	0.0290555	0.96582
TRIM2	cg15410675	ILMN_1745079	Hypermethylated	0.381466	0.00297834	-0.392573	-0.178812	0.101562
TRIP6	cg18547866	ILMN_1713990	Hypermethylated	0.381425	0.00297834	-0.713125	-0.910166	0.000976562
MIR6875	cg18547866	NA	Hypermethylated	0.381425	0.00297834	NA	NA	NA
MKX	cg05485137	ILMN_1681780	Hypermethylated	0.381402	0.00297834	-0.580797	-0.54257	0.0244141
AOX1	cg08952506	ILMN_1767113	Hypermethylated	0.381245	0.00297834	-0.792099	-1.27276	0.000976562
KLHL2	cg26030447	ILMN_1701837	Hypermethylated	0.381169	0.00297834	-0.1658	-0.0368363	0.464844
EMILIN3	cg08463758	ILMN_1795266	Hypermethylated	0.381153	0.00297834	-0.512792	-0.140324	0.0322266
SFXN5	cg23396786	ILMN_1767337	Hypermethylated	0.381121	0.00297834	-0.0927294	0.00567679	0.700195
SLFN11	cg01348733	ILMN_1752520	Hypermethylated	0.381114	0.00297834	-0.520555	-0.340103	0.0537109
SLFN11	cg01348733	ILMN_2162860	Hypermethylated	0.381114	0.00297834	-0.0818974	0.00242193	0.637695
CYP27A1	cg14553243	ILMN_1704985	Hypermethylated	0.381097	0.00297834	-0.753248	-0.686218	0.0185547
GATM	cg00645339	ILMN_1729180	Hypermethylated	0.381023	0.00297834	-0.697062	-0.467415	0.000976562
SH2D3A	cg12024969	ILMN_1772466	Hypermethylated	0.381008	0.00297834	-0.655957	-0.205155	0.00976562
IRF2	cg07394914	ILMN_1765547	Hypermethylated	0.380976	0.00297834	0.0314156	0.0283909	0.637695
IRF2	cg07394914	ILMN_2090607	Hypermethylated	0.380976	0.00297834	0.0225395	-0.00745033	0.764648
E2F8	cg04190711	NA	Hypermethylated	0.380844	0.00297834	NA	NA	NA
GREB1L	cg03536375	NA	Hypermethylated	0.380822	0.00297834	NA	NA	NA
C11orf95	cg11686923	NA	Hypermethylated	0.380809	0.00297834	NA	NA	NA
CHAD	cg19046826	ILMN_1700652	Hypermethylated	0.380606	0.00423733	-0.281158	-0.0588683	0.320312
CHAD	cg19046826	NA	Hypermethylated	0.380606	0.00423733	NA	NA	NA
FLRT2	cg01711160	ILMN_1769615	Hypermethylated	0.380587	0.00297834	-0.322561	-0.243186	0.101562
TUBA4B	cg08396863	NA	Hypermethylated	0.380505	0.00297834	NA	NA	NA
EYA4	cg02446647	ILMN_2324734	Hypermethylated	0.380491	0.00297834	-0.580216	-0.22378	0.00976562
EYA4	cg02446647	ILMN_1671844	Hypermethylated	0.380491	0.00297834	-0.470117	-0.170073	0.0244141
EYA4	cg02446647	ILMN_1693319	Hypermethylated	0.380491	0.00297834	-0.47842	-0.0844799	0.0673828
CX3CL1	cg20427865	ILMN_1654072	Hypermethylated	0.380465	0.00297834	-0.395933	-1.07612	0.000976562
SRPK2	cg00619087	ILMN_1669215	Hypermethylated	0.380461	0.00297834	-0.0256823	0.0072502	0.831055
SRPK2	cg00619087	ILMN_1695468	Hypermethylated	0.380461	0.00297834	0.0966945	0.017356	0.898438
FOXE1	cg13564742	ILMN_1668651	Hypermethylated	0.380346	0.00297834	0.105054	0.00968146	0.831055
FOXE1	cg13564742	ILMN_2186925	Hypermethylated	0.380346	0.00297834	0.0333956	-0.0112597	0.96582
ATN1	cg16375568	ILMN_2373830	Hypermethylated	0.380331	0.00297834	-0.254857	-0.0548107	0.413086
ATN1	cg16375568	ILMN_1737833	Hypermethylated	0.380331	0.00297834	-0.07478	-0.0229286	0.764648
ATN1	cg16375568	ILMN_1711210	Hypermethylated	0.380331	0.00297834	-0.166875	-0.0139203	0.764648
LOXL3	cg26117023	ILMN_1733515	Hypermethylated	0.380294	0.00297834	-0.407472	-0.0974555	0.320312
LOXL3	cg26117023	NA	Hypermethylated	0.380294	0.00297834	NA	NA	NA
KCTD1	cg10096645	ILMN_1692365	Hypermethylated	0.380253	0.00297834	-0.38047	-0.0892968	0.000976562
KCTD1	cg10096645	ILMN_1759984	Hypermethylated	0.380253	0.00297834	0.125165	0.0289431	0.96582
LUZP1	cg26530485	ILMN_1714159	Hypermethylated	0.380244	0.00297834	-0.448188	-0.237169	0.00683594
IL1B	cg20157753	ILMN_1775501	Hypermethylated	0.380234	0.00297834	-0.363516	-0.219584	0.320312
FBXO17	cg06247012	ILMN_1714428	Hypermethylated	0.380191	0.00297834	-0.874382	-0.441201	0.000976562
FBXO17	cg06247012	ILMN_2368535	Hypermethylated	0.380191	0.00297834	-0.826703	-0.324986	0.00195312
FBXO17	cg06247012	ILMN_1789274	Hypermethylated	0.380191	0.00297834	-0.25643	-0.0402764	0.320312
TMEM147	cg00739120	ILMN_1803624	Hypermethylated	0.380101	0.00297834	0.465742	0.207853	0.0673828
TMEM147	cg00739120	NA	Hypermethylated	0.380101	0.00297834	NA	NA	NA
TBX15	cg16990168	ILMN_1721580	Hypermethylated	0.380095	0.00297834	0.522157	0.18983	0.147461
RFFL	cg09511190	ILMN_1753819	Hypermethylated	0.38008	0.00297834	0.652177	0.428303	0.000976562
RFFL	cg09511190	ILMN_1743356	Hypermethylated	0.38008	0.00297834	-0.15082	-0.0178456	0.637695
HSP90AA1	cg14893857	ILMN_2373515	Hypermethylated	0.380067	0.00297834	-0.163731	-0.0858499	0.27832
HSP90AA1	cg14893857	ILMN_1691097	Hypermethylated	0.380067	0.00297834	-0.234813	-0.066406	0.365234
HSP90AA1	cg14893857	ILMN_1687546	Hypermethylated	0.380067	0.00297834	-0.0913826	-0.0403527	0.464844
RGMA	cg10959198	ILMN_1717636	Hypermethylated	0.380042	0.00297834	-0.59477	-0.170114	0.101562
ACOT11	cg21527621	ILMN_1739594	Hypermethylated	0.380028	0.00297834	-0.480656	-0.267181	0.00195312
ACOT11	cg21527621	ILMN_2353978	Hypermethylated	0.380028	0.00297834	0.203499	0.0163744	0.637695
FAM20A	cg22679401	ILMN_1812091	Hypermethylated	0.380008	0.00297834	0.260694	0.0391151	0.700195
CD9	cg27396720	ILMN_1695423	Hypermethylated	0.3799	0.00297834	-0.34981	-0.138729	0.240234
HLF	cg01392772	ILMN_1722829	Hypermethylated	0.379884	0.00297834	-0.401132	-0.123037	0.0830078
RGN	cg09625066	ILMN_1707592	Hypermethylated	0.379851	0.00297834	-0.634194	-0.642354	0.000976562
RGN	cg09625066	ILMN_2372698	Hypermethylated	0.379851	0.00297834	-0.574042	-0.365746	0.000976562
RGN	cg09625066	ILMN_1763558	Hypermethylated	0.379851	0.00297834	-0.446831	-0.189277	0.00683594
MCF2	cg08476890	NA	Hypermethylated	0.379783	0.00297834	NA	NA	NA
C1S	cg04083416	ILMN_1781626	Hypermethylated	0.379684	0.00297834	-0.244452	-0.377696	0.0673828
C1S	cg04083416	ILMN_1677603	Hypermethylated	0.379684	0.00297834	-0.241844	-0.251553	0.320312
FLOT1	cg19033654	ILMN_1661439	Hypermethylated	0.379665	0.00297834	0.0560632	0.177053	0.898438
FLOT1	cg19033654	NA	Hypermethylated	0.379665	0.00297834	NA	NA	NA
CA3	cg09435929	ILMN_2176450	Hypermethylated	0.379614	0.00297834	0.0733032	0.0219594	0.764648
CA3	cg09435929	ILMN_1740996	Hypermethylated	0.379614	0.00297834	0.153594	0.0206141	1
RNF152	cg07980518	ILMN_2071826	Hypermethylated	0.379401	0.00297834	0.184684	0.0527074	0.464844
RNF152	cg07980518	ILMN_1802248	Hypermethylated	0.379401	0.00297834	-0.0130076	0.00429343	0.637695
C15orf62	cg19095568	NA	Hypermethylated	0.379364	0.00297834	NA	NA	NA
ATP2B4	cg17721249	ILMN_1680579	Hypermethylated	0.379344	0.00297834	-0.593642	-0.811011	0.00292969
ATP2B4	cg17721249	ILMN_2367753	Hypermethylated	0.379344	0.00297834	-0.607861	-0.833663	0.00292969
ATP2B4	cg17721249	ILMN_1664772	Hypermethylated	0.379344	0.00297834	-0.212306	-0.0843147	0.240234
ABLIM3	cg04946818	ILMN_1656940	Hypermethylated	0.379231	0.00297834	0.160943	0.0197524	0.96582
RAI1	cg00073010	ILMN_2060770	Hypermethylated	0.379203	0.00297834	-0.620568	-0.181346	0.000976562
RAI1	cg00073010	ILMN_1739810	Hypermethylated	0.379203	0.00297834	-0.399691	-0.134945	0.123047
FLOT1	cg08457178	ILMN_1661439	Hypermethylated	0.379159	0.00297834	0.0229617	0.177053	0.898438
FLOT1	cg08457178	NA	Hypermethylated	0.379159	0.00297834	NA	NA	NA
GALNTL6	cg15124215	ILMN_2076429	Hypermethylated	0.379033	0.00800029	0.151186	0.0299442	0.764648
CFAP74	cg05700129	ILMN_2415979	Hypermethylated	0.379016	0.00297834	-0.0939654	-0.199657	0.101562
PHC2	cg14811472	ILMN_1673461	Hypermethylated	0.379014	0.00297834	0.237518	0.091779	0.206055
PHC2	cg14811472	ILMN_1808047	Hypermethylated	0.379014	0.00297834	0.355835	0.0842411	0.365234
PHC2	cg14811472	ILMN_1670147	Hypermethylated	0.379014	0.00297834	0.112216	0.0551926	0.96582
SH3TC2	cg26474043	ILMN_1849298	Hypermethylated	0.378816	0.00297834	0.10629	0.150972	0.0537109
SH3TC2	cg26474043	ILMN_1891476	Hypermethylated	0.378816	0.00297834	-0.0699978	-0.0344158	0.519531
SH3TC2	cg26474043	ILMN_1693981	Hypermethylated	0.378816	0.00297834	-0.122025	-0.00150479	0.831055
REC8	cg19989295	ILMN_1751886	Hypermethylated	0.378803	0.00297834	-0.468128	-0.281623	0.0322266
REC8	cg19989295	ILMN_2317751	Hypermethylated	0.378803	0.00297834	-0.34926	-0.0690765	0.123047
GFRA3	cg09350274	ILMN_1810716	Hypermethylated	0.37879	0.00800029	-0.0611915	0.0290555	0.96582
BOLA3	cg02051239	ILMN_1786658	Hypermethylated	0.378741	0.00297834	0.705579	0.433462	0.00488281
BOLA3	cg02051239	ILMN_2343010	Hypermethylated	0.378741	0.00297834	0.737262	0.443786	0.00683594
BOLA3	cg02051239	ILMN_2258488	Hypermethylated	0.378741	0.00297834	-0.0918322	-0.0342496	0.320312
SERPINA12	cg10603748	ILMN_1670669	Hypermethylated	0.378651	0.00297834	0.164815	0.109162	0.0830078
FGF8	cg06169131	ILMN_1812517	Hypermethylated	0.378573	0.00297834	0.038677	0.0349602	0.637695
FGF8	cg06169131	ILMN_2345749	Hypermethylated	0.378573	0.00297834	0.0368532	0.00682339	0.96582
PCDHGC4	cg23445461	ILMN_1742538	Hypermethylated	0.378542	0.00297834	0.275686	0.0616037	0.206055
PCDHGC4	cg23445461	ILMN_1714858	Hypermethylated	0.378542	0.00297834	0.108378	0.0450131	0.413086
PCDHGC4	cg23445461	NA	Hypermethylated	0.378542	0.00297834	NA	NA	NA
USP44	cg08571241	ILMN_2364819	Hypermethylated	0.378534	0.00297834	-0.356001	-0.0501922	0.240234
USP44	cg08571241	ILMN_1807212	Hypermethylated	0.378534	0.00297834	0.0716824	0.0569359	0.464844
CNMD	cg00708598	ILMN_1722527	Hypermethylated	0.378519	0.00297834	-0.164979	-0.0209787	0.700195
CNMD	cg00708598	ILMN_2375786	Hypermethylated	0.378519	0.00297834	-0.0694647	-0.00232976	1
FAM213A	cg26773567	ILMN_2118472	Hypermethylated	0.37844	0.00297834	-0.39435	0.010301	0.519531
FAM213A	cg26773567	ILMN_1754538	Hypermethylated	0.37844	0.00297834	-0.336812	0.0580347	0.577148
ATOH1	cg15076145	ILMN_1740671	Hypermethylated	0.378358	0.00297834	0.367553	0.158516	0.0136719
MARVELD1	cg23733123	NA	Hypermethylated	0.378357	0.00297834	NA	NA	NA
EDNRA	cg05102394	ILMN_1796629	Hypermethylated	0.378355	0.00297834	-0.584889	-0.578426	0.0244141
EYA4	cg14287112	ILMN_2324734	Hypermethylated	0.378345	0.00297834	-0.53517	-0.22378	0.00976562
EYA4	cg14287112	ILMN_1671844	Hypermethylated	0.378345	0.00297834	-0.417893	-0.170073	0.0244141
EYA4	cg14287112	ILMN_1693319	Hypermethylated	0.378345	0.00297834	-0.431527	-0.0844799	0.0673828
FRMD6	cg22800400	NA	Hypermethylated	0.378318	0.00423733	NA	NA	NA
WDFY3	cg11232081	ILMN_1670518	Hypermethylated	0.378311	0.00297834	0.0420431	0.043328	0.320312
SNAP91	cg26133272	ILMN_1733648	Hypermethylated	0.378309	0.00297834	-0.246624	-0.0926339	0.240234
CCDC81	cg01657926	ILMN_1794534	Hypermethylated	0.378223	0.00297834	-0.436203	-0.17464	0.00976562
MYF5	cg05304543	ILMN_2144753	Hypermethylated	0.378218	0.00297834	0.118174	0.0494079	0.365234
MYF5	cg05304543	ILMN_1796281	Hypermethylated	0.378218	0.00297834	0.141261	0.0463051	0.700195
OR4K2	cg26786795	ILMN_2126461	Hypermethylated	0.378174	0.00297834	-0.0432203	-0.0378971	0.637695
OR4K2	cg26786795	ILMN_1690004	Hypermethylated	0.378174	0.00297834	-0.161923	-0.0268172	0.700195
SNX21	cg05618982	ILMN_1768282	Hypermethylated	0.378122	0.00297834	-0.296178	-0.128468	0.0673828
SNX21	cg05618982	ILMN_1756424	Hypermethylated	0.378122	0.00297834	-0.301502	-0.0711489	0.27832
SNX21	cg05618982	ILMN_2360315	Hypermethylated	0.378122	0.00297834	-0.0135592	0.0348414	0.320312
LINC01508	cg01942109	NA	Hypermethylated	0.378091	0.00423733	NA	NA	NA
BAALC-AS2	cg14025053	NA	Hypermethylated	0.378038	0.00297834	NA	NA	NA
ACSS3	cg13273396	ILMN_1659885	Hypermethylated	0.377986	0.00297834	-0.0382835	0.00989273	0.898438
CUX2	cg18964988	ILMN_1669876	Hypermethylated	0.377937	0.00297834	0.224756	0.345081	0.27832
SVIL	cg06197966	ILMN_1671404	Hypermethylated	0.377926	0.00297834	-0.677295	-0.553904	0.00976562
SVIL	cg06197966	ILMN_1690754	Hypermethylated	0.377926	0.00297834	-0.525614	-0.246228	0.0136719
ESRRG	cg00913949	NA	Hypermethylated	0.377922	0.00297834	NA	NA	NA
RHCG	cg27507295	ILMN_1778687	Hypermethylated	0.377891	0.00297834	-0.555987	-0.178421	0.0244141
ZNF274	cg22720790	ILMN_2352574	Hypermethylated	0.377785	0.00297834	-0.176074	-0.0356751	0.519531
ZNF274	cg22720790	ILMN_1714274	Hypermethylated	0.377785	0.00297834	-0.179768	-0.0392345	0.764648
ZNF274	cg22720790	ILMN_1688629	Hypermethylated	0.377785	0.00297834	-0.250145	0.00151813	0.898438
LDLRAD4	cg04131829	NA	Hypermethylated	0.377624	0.00555594	NA	NA	NA
SEMA5B	cg26105015	ILMN_1794370	Hypermethylated	0.377592	0.00297834	-0.33187	-0.106244	0.0830078
ADCY7	cg13500480	NA	Hypermethylated	0.377512	0.00297834	NA	NA	NA
PHOX2A	cg08876932	ILMN_1670681	Hypermethylated	0.377408	0.00297834	-0.117289	-0.0695955	0.147461
PAQR9	cg00970325	ILMN_1798327	Hypermethylated	0.3774	0.00297834	0.221388	0.0924293	0.101562
ADGRL4	cg15084543	NA	Hypermethylated	0.377373	0.00297834	NA	NA	NA
LPGAT1	cg16419533	ILMN_1687998	Hypermethylated	0.377223	0.00297834	-0.595042	-0.198345	0.00488281
LPGAT1	cg16419533	ILMN_2151277	Hypermethylated	0.377223	0.00297834	-0.361432	-0.0846369	0.0322266
CNN1	cg01316642	ILMN_1810054	Hypermethylated	0.377199	0.00297834	-0.613773	-1.04896	0.00195312
NKX2-6	cg03694713	NA	Hypermethylated	0.377099	0.00423733	NA	NA	NA
HOXA3	cg15982700	ILMN_1678051	Hypermethylated	0.377049	0.00423733	0.446709	0.091526	0.123047
HOXA3	cg15982700	ILMN_1652807	Hypermethylated	0.377049	0.00423733	-0.173364	-0.0535453	0.206055
HOXA3	cg15982700	ILMN_1689426	Hypermethylated	0.377049	0.00423733	0.00383454	0.0265182	0.898438
HOXA3	cg15982700	ILMN_1760647	Hypermethylated	0.377049	0.00423733	0.00342956	0.0214261	0.96582
KIAA1671	cg23402901	NA	Hypermethylated	0.377039	0.00297834	NA	NA	NA
SLC35D3	cg03586474	ILMN_1702419	Hypermethylated	0.377026	0.00297834	0.119397	0.041052	0.240234
WIPF1	cg13999188	ILMN_2262957	Hypermethylated	0.376882	0.00297834	0.117295	0.00404724	0.96582
WIPF1	cg13999188	ILMN_2351298	Hypermethylated	0.376882	0.00297834	-0.190751	0.00213408	1
PIK3R1	cg23513444	ILMN_1760303	Hypermethylated	0.376842	0.00297834	-0.628074	-0.400103	0.000976562
PIK3R1	cg23513444	ILMN_1691433	Hypermethylated	0.376842	0.00297834	-0.032867	-0.00588047	0.174805
PIK3R1	cg23513444	ILMN_1689057	Hypermethylated	0.376842	0.00297834	0.195247	0.0741534	0.320312
PIK3R1	cg23513444	ILMN_2398235	Hypermethylated	0.376842	0.00297834	0.0292483	0.0740647	0.637695
PIK3R1	cg23513444	ILMN_2289433	Hypermethylated	0.376842	0.00297834	-0.198756	-0.0295839	0.700195
FRMD6	cg09566955	NA	Hypermethylated	0.37681	0.00423733	NA	NA	NA
C1QTNF1	cg04243822	ILMN_2380237	Hypermethylated	0.376767	0.00297834	-0.373667	-0.651808	0.00488281
C1QTNF1	cg04243822	ILMN_1694608	Hypermethylated	0.376767	0.00297834	-0.105958	-0.119104	0.0136719
C1QTNF1	cg04243822	ILMN_1701459	Hypermethylated	0.376767	0.00297834	-0.3475	-0.065355	0.320312
TBL1X	cg25635565	ILMN_1744795	Hypermethylated	0.376761	0.00297834	-0.481255	-0.427022	0.00683594
SEMA6C	cg13331550	ILMN_1813503	Hypermethylated	0.376749	0.00297834	0.0185788	0.0188847	0.700195
MIR575	cg09363604	NA	Hypermethylated	0.376727	0.00297834	NA	NA	NA
PDE4D	cg19276365	ILMN_1791483	Hypermethylated	0.37672	0.00423733	-0.59311	-0.381289	0.00683594
CASP2	cg06938122	ILMN_1736568	Hypermethylated	0.376587	0.00297834	0.260882	0.173692	0.101562
CASP2	cg06938122	ILMN_2410540	Hypermethylated	0.376587	0.00297834	0.0520824	0.149489	0.637695
CASP2	cg06938122	ILMN_2296057	Hypermethylated	0.376587	0.00297834	-0.0272002	0.0589242	0.898438
FMO2	cg18375642	ILMN_1732158	Hypermethylated	0.376534	0.00297834	-0.39585	-0.74762	0.000976562
PALLD	cg25054754	ILMN_1698732	Hypermethylated	0.376506	0.00297834	-0.595346	-0.845342	0.00195312
DMRTA2	cg26560222	ILMN_1699491	Hypermethylated	0.376479	0.00297834	0.368187	0.161803	0.0322266
TACC2	cg10882304	ILMN_1686442	Hypermethylated	0.376476	0.00297834	-0.479245	-0.102966	0.0673828
TACC2	cg10882304	ILMN_2363165	Hypermethylated	0.376476	0.00297834	-0.33219	-0.13881	0.174805
TACC2	cg10882304	ILMN_2315780	Hypermethylated	0.376476	0.00297834	-0.0673624	0.0086558	0.577148
NKX2-6	cg22747746	NA	Hypermethylated	0.376475	0.00297834	NA	NA	NA
CLDN14	cg05275307	NA	Hypermethylated	0.376426	0.00297834	NA	NA	NA
SALL2	cg11219656	ILMN_1740842	Hypermethylated	0.376313	0.00297834	0.159751	0.12301	0.519531
SLFN11	cg03668718	ILMN_1752520	Hypermethylated	0.376302	0.00297834	-0.469265	-0.340103	0.0537109
SLFN11	cg03668718	ILMN_2162860	Hypermethylated	0.376302	0.00297834	-0.102828	0.00242193	0.637695
HDAC9	cg19585556	ILMN_1803563	Hypermethylated	0.376285	0.00297834	0.101695	0.0567577	0.0419922
HDAC9	cg19585556	ILMN_1673708	Hypermethylated	0.376285	0.00297834	-0.0812936	-0.0645643	0.27832
HDAC9	cg19585556	ILMN_2408885	Hypermethylated	0.376285	0.00297834	-0.35319	-0.0426344	0.320312
HDAC9	cg19585556	ILMN_1781173	Hypermethylated	0.376285	0.00297834	0.079103	0.060084	0.577148
HDAC9	cg19585556	ILMN_1715241	Hypermethylated	0.376285	0.00297834	0.11786	0.0398212	0.577148
JOSD1	cg27610821	ILMN_1668535	Hypermethylated	0.376271	0.00423733	-0.0379756	-0.0970721	0.27832
ALDH1L1	cg15798800	ILMN_1802167	Hypermethylated	0.376212	0.00297834	0.165965	0.489379	0.320312
ERMAP	cg23839159	ILMN_1715013	Hypermethylated	0.376145	0.00297834	0.206766	0.119848	0.413086
ERMAP	cg23839159	ILMN_1785387	Hypermethylated	0.376145	0.00297834	-0.148248	0.000149062	0.831055
ERMAP	cg23839159	NA	Hypermethylated	0.376145	0.00297834	NA	NA	NA
TPM4	cg25002942	ILMN_2140974	Hypermethylated	0.376075	0.00297834	-0.480919	-0.281165	0.00976562
TPM4	cg25002942	ILMN_1653180	Hypermethylated	0.376075	0.00297834	-0.537752	-0.328168	0.0185547
ADGRG1	cg09730500	ILMN_1697228	Hypermethylated	0.375953	0.00297834	-0.224427	-0.0798444	0.27832
ADGRG1	cg09730500	ILMN_2384122	Hypermethylated	0.375953	0.00297834	-0.130566	-0.0178848	0.519531
ADGRG1	cg09730500	ILMN_2352097	Hypermethylated	0.375953	0.00297834	-0.157325	-0.0142044	0.898438
RAB20	cg06641972	ILMN_1708881	Hypermethylated	0.375928	0.00423733	0.695502	0.252362	0.0136719
HAAO	cg01561916	ILMN_1715125	Hypermethylated	0.375901	0.00297834	0.0320992	0.0526643	0.464844
CFAP74	cg23621729	ILMN_2415979	Hypermethylated	0.375816	0.00297834	-0.12037	-0.199657	0.101562
DNAH8	cg04760071	NA	Hypermethylated	0.375813	0.00297834	NA	NA	NA
CDKN2A	cg09695126	ILMN_1717714	Hypermethylated	0.375748	0.00297834	0.279421	0.0646761	0.365234
CDKN2A	cg09695126	ILMN_1757255	Hypermethylated	0.375748	0.00297834	0.163514	0.0228737	0.577148
CDKN2A	cg09695126	ILMN_1744295	Hypermethylated	0.375748	0.00297834	-0.0270138	-0.0135416	0.831055
MAGED2	cg13530507	ILMN_1684984	Hypermethylated	0.375741	0.00423733	-0.485746	-0.117718	0.101562
MAGED2	cg13530507	ILMN_1789567	Hypermethylated	0.375741	0.00423733	0.0852786	0.0294353	1
SPAAR	cg00918944	NA	Hypermethylated	0.375737	0.00297834	NA	NA	NA
PRAP1	cg23451221	ILMN_1815556	Hypermethylated	0.375674	0.00297834	0.178732	0.0358993	0.320312
WNT16	cg05470554	ILMN_1679215	Hypermethylated	0.375647	0.00297834	-0.0411403	-0.00321974	0.700195
WNT16	cg05470554	ILMN_1731964	Hypermethylated	0.375647	0.00297834	-0.0741499	0.00593629	0.898438
ADCY4	cg05031016	ILMN_2148944	Hypermethylated	0.375623	0.00297834	-0.484322	-0.320428	0.0322266
NDNF	cg02210466	ILMN_1689176	Hypermethylated	0.375613	0.00297834	-0.712549	-0.619716	0.00976562
SORBS2	cg20006618	ILMN_1716407	Hypermethylated	0.375605	0.00297834	-0.391986	-0.206352	0.101562
SORBS2	cg20006618	ILMN_1674098	Hypermethylated	0.375605	0.00297834	0.222391	0.0714785	0.147461
SORBS2	cg20006618	ILMN_2407879	Hypermethylated	0.375605	0.00297834	-0.178603	-0.134554	0.174805
SORBS2	cg20006618	ILMN_1693183	Hypermethylated	0.375605	0.00297834	0.271092	0.0288321	0.700195
STON1	cg07469352	ILMN_1668592	Hypermethylated	0.375572	0.00423733	-0.466859	-0.437715	0.00195312
STON1-GTF2A1L	cg07469352	NA	Hypermethylated	0.375572	0.00423733	NA	NA	NA
AOX1	cg02657832	ILMN_1767113	Hypermethylated	0.375375	0.00297834	-0.783408	-1.27276	0.000976562
PLEKHA6	cg24864241	ILMN_1797557	Hypermethylated	0.375303	0.00297834	-0.580492	-0.255202	0.000976562
GRIA4	cg05023507	ILMN_1692094	Hypermethylated	0.3753	0.00297834	-0.00416883	-0.0123844	0.637695
GRIA4	cg05023507	ILMN_2322100	Hypermethylated	0.3753	0.00297834	0.0318689	0.034386	0.898438
GJA1	cg10446179	ILMN_1727087	Hypermethylated	0.375277	0.00297834	-0.581609	-0.695672	0.000976562
CLCN5	cg23654968	ILMN_1690327	Hypermethylated	0.375229	0.00297834	0.212251	0.0231809	0.96582
PDGFRB	cg25110734	ILMN_1815057	Hypermethylated	0.3752	0.00297834	-0.479952	-0.189446	0.174805
HDAC9	cg12081743	ILMN_1803563	Hypermethylated	0.375185	0.00297834	0.100505	0.0567577	0.0419922
HDAC9	cg12081743	ILMN_1673708	Hypermethylated	0.375185	0.00297834	-0.0373958	-0.0645643	0.27832
HDAC9	cg12081743	ILMN_2408885	Hypermethylated	0.375185	0.00297834	-0.379749	-0.0426344	0.320312
HDAC9	cg12081743	ILMN_1781173	Hypermethylated	0.375185	0.00297834	0.0556792	0.060084	0.577148
HDAC9	cg12081743	ILMN_1715241	Hypermethylated	0.375185	0.00297834	0.0834728	0.0398212	0.577148
SCGB3A1	cg11916729	ILMN_1679666	Hypermethylated	0.375175	0.00297834	-0.567949	-1.08582	0.00195312
ZNF385B	cg05687686	ILMN_1657087	Hypermethylated	0.375106	0.00297834	0.453125	1.21981	0.0244141
MIR1258	cg05687686	NA	Hypermethylated	0.375106	0.00297834	NA	NA	NA
HOXC-AS3	cg27247092	NA	Hypermethylated	0.375089	0.00297834	NA	NA	NA
WDR86	cg17509603	ILMN_1700248	Hypermethylated	0.375079	0.00297834	-0.368489	-0.268001	0.0185547
CXXC5	cg19628988	ILMN_1745256	Hypermethylated	0.374898	0.00297834	0.332923	0.267985	0.147461
RAB34	cg04295815	ILMN_1810486	Hypermethylated	0.374646	0.00297834	-0.657087	-0.556023	0.00683594
TBX15	cg14175690	ILMN_1721580	Hypermethylated	0.374606	0.00297834	0.496452	0.18983	0.147461
RFX7	cg08857201	ILMN_1762803	Hypermethylated	0.374525	0.00297834	0.049604	0.070983	0.413086
CECR6	cg06561329	ILMN_1702229	Hypermethylated	0.374425	0.00297834	-0.276455	0.140326	0.831055
CXCL6	cg21972977	ILMN_1779234	Hypermethylated	0.374399	0.00297834	-0.484386	-0.608502	0.00195312
CXCL6	cg21972977	ILMN_2161577	Hypermethylated	0.374399	0.00297834	-0.452681	-0.214611	0.0673828
FLOT1	cg12232308	ILMN_1661439	Hypermethylated	0.374393	0.00297834	-0.0374488	0.177053	0.898438
FLOT1	cg12232308	NA	Hypermethylated	0.374393	0.00297834	NA	NA	NA
C2orf88	cg22003435	ILMN_1787526	Hypermethylated	0.374275	0.00297834	-0.71409	-0.403093	0.000976562
C2orf88	cg22003435	ILMN_2279484	Hypermethylated	0.374275	0.00297834	0.0496639	0.0510199	0.831055
LY6K	cg24536349	ILMN_1738646	Hypermethylated	0.374274	0.00297834	0.0409902	0.0299445	0.700195
TMEM235	cg27379573	NA	Hypermethylated	0.374232	0.00297834	NA	NA	NA
KLF12	cg16168178	ILMN_1714444	Hypermethylated	0.374155	0.00423733	-0.470134	-0.166568	0.0185547
KLF12	cg16168178	ILMN_1762801	Hypermethylated	0.374155	0.00423733	-0.410939	-0.092608	0.147461
FAM19A2	cg24480012	ILMN_2172318	Hypermethylated	0.374079	0.00297834	-0.333823	-0.0682211	0.240234
FAM19A2	cg24480012	ILMN_1691876	Hypermethylated	0.374079	0.00297834	-0.220338	-0.0616928	0.27832
[truncated: 5,012 more rows]
