# Supplementary material for: A novel DNA methylation signature is associated with androgen receptor activity and patient prognosis in bone metastatic prostate cancer
Source: Clin Epigenetics. 2021 Jun 30;13:133. doi: 10.1186/s13148-021-01119-0 (PMC8244194; doi:10.1186/s13148-021-01119-0)
Supplement: Supplementary file 6 — Additional file 6: Table S3. Differetially methylated CpGs in promoter regions of genes in bone metastases (M) compared to localized prostate tumors (T), their correlations to corresponding gene expression levels, and the fold change in gene expression levels between sample groups. [file 13148_2021_1119_MOESM6_ESM.xlsx]

## Sheet: Blad1
Table S3. Differetially methylated CpGs in promoter regions of genes in bone metastases (M) compared to localized prostate tumors (T), their correlations to corresponding gene expression levels, and the fold change in gene expression levels between sample groups.
Gene symbol	ILMN_CpG_ID	ILMN_Probe_ID	MT cluster	Delta-β	FDR (BH adj.p. meth)	Corr. β vs. gene expr.	Log10 FC (gene expr.)	P (gene expr.)
AXIN2	cg17797591	ILMN_1724480	Hypermethylated	0.493321	6.51754e-07	-0.0915874	-0.261898	0.000297503
AXIN2	cg23320654	ILMN_1724480	Hypermethylated	0.418147	2.79424e-07	-0.0971344	-0.261898	0.000297503
ANXA3	cg08908264	ILMN_1694548	Hypermethylated	0.415904	1.34783e-05	-0.115695	-0.355451	0.00422987
USP44	cg13879483	ILMN_1807212	Hypermethylated	0.409313	0.000158314	0.314684	0.0898789	0.16009
USP44	cg13879483	ILMN_2364819	Hypermethylated	0.409313	0.000158314	0.152042	0.0674327	0.0845203
CDKL2	cg10344081	ILMN_1856533	Hypermethylated	0.403072	0.000202214	-0.0709961	-0.0846603	0.128203
CDKL2	cg10344081	ILMN_1782441	Hypermethylated	0.403072	0.000202214	-0.0661878	0.0534095	0.29795
CDKL2	cg21195185	ILMN_1856533	Hypermethylated	0.399071	0.000241943	-0.0650159	-0.0846603	0.128203
CDKL2	cg21195185	ILMN_1782441	Hypermethylated	0.399071	0.000241943	-0.13127	0.0534095	0.29795
P4HA1	cg08695113	ILMN_1693334	Hypermethylated	0.397593	4.5143e-07	-0.430381	0.356948	0.16009
P4HA1	cg08695113	ILMN_1747442	Hypermethylated	0.397593	4.5143e-07	-0.146912	0.0343189	0.832825
USP44	cg10431993	ILMN_1807212	Hypermethylated	0.385002	3.63349e-05	0.336011	0.0898789	0.16009
USP44	cg10431993	ILMN_2364819	Hypermethylated	0.385002	3.63349e-05	-0.00328262	0.0674327	0.0845203
USP44	cg01123334	ILMN_1807212	Hypermethylated	0.384204	5.20818e-05	0.406356	0.0898789	0.16009
USP44	cg01123334	ILMN_2364819	Hypermethylated	0.384204	5.20818e-05	0.109126	0.0674327	0.0845203
DLEC1	cg11542528	ILMN_1690278	Hypermethylated	0.383527	0.000401885	-0.284867	-0.0920787	0.26544
DLEC1	cg11542528	ILMN_2401987	Hypermethylated	0.383527	0.000401885	-0.254859	-0.103445	0.0845224
CDKL2	cg21050053	ILMN_1856533	Hypermethylated	0.378468	0.00073083	-0.0515203	-0.0846603	0.128203
CDKL2	cg21050053	ILMN_1782441	Hypermethylated	0.378468	0.00073083	-0.194174	0.0534095	0.29795
MIR155HG	cg17297071	NA	Hypermethylated	0.370932	0.0158896	NA	NA	NA
GHSR	cg22070855	ILMN_1717492	Hypermethylated	0.366397	0.000123953	0.155487	-0.125309	0.0380421
GHSR	cg22070855	ILMN_1806691	Hypermethylated	0.366397	0.000123953	0.0524172	0.0300296	0.26544
SESN3	cg13037275	ILMN_1694027	Hypermethylated	0.362946	0.00109982	-0.261341	0.461648	0.00368238
SPAG17	cg01105494	ILMN_1693114	Hypermethylated	0.362161	0.000527657	0.272958	0.0750741	0.164464
TBX15	cg04550737	ILMN_1721580	Hypermethylated	0.361368	0.000202214	0.305834	0.227389	0.028462
PLEC	cg18267609	ILMN_1744268	Hypermethylated	0.359513	2.16992e-05	0.411555	0.110785	0.271738
PLEC	cg18267609	ILMN_1757378	Hypermethylated	0.359513	2.16992e-05	-0.237158	0.0211128	0.959365
PLEC	cg18267609	ILMN_1788005	Hypermethylated	0.359513	2.16992e-05	0.373396	-0.0136781	0.821484
PLEC	cg18267609	ILMN_1685313	Hypermethylated	0.359513	2.16992e-05	0.187955	0.0014723	0.636135
PLEC	cg18267609	ILMN_1801899	Hypermethylated	0.359513	2.16992e-05	0.0465055	0.0158875	0.821484
PLEC	cg18267609	ILMN_1709256	Hypermethylated	0.359513	2.16992e-05	-0.291683	-0.000136181	0.419134
PLEC	cg18267609	ILMN_1736792	Hypermethylated	0.359513	2.16992e-05	0.189958	0.0615903	0.197637
PLEC	cg18267609	ILMN_1717780	Hypermethylated	0.359513	2.16992e-05	0.0805933	-0.00224587	0.20275
DLEC1	cg23881725	ILMN_1690278	Hypermethylated	0.359306	0.000527657	-0.316354	-0.0920787	0.26544
DLEC1	cg23881725	ILMN_2401987	Hypermethylated	0.359306	0.000527657	-0.29043	-0.103445	0.0845224
DLEC1	cg20684180	ILMN_1690278	Hypermethylated	0.357781	0.00044889	-0.312308	-0.0920787	0.26544
DLEC1	cg20684180	ILMN_2401987	Hypermethylated	0.357781	0.00044889	-0.279651	-0.103445	0.0845224
CHRM5	cg18327787	ILMN_1746646	Hypermethylated	0.35752	5.20818e-05	0.0140859	-0.121467	0.000712953
CHRM5	cg18327787	NA	Hypermethylated	0.35752	5.20818e-05	NA	NA	NA
FXYD3	cg10806097	ILMN_2376050	Hypermethylated	0.354305	0.000241943	-0.25909	0.0343995	0.832825
FXYD3	cg10806097	ILMN_1791580	Hypermethylated	0.354305	0.000241943	-0.591173	-0.370716	0.00229044
FXYD3	cg10806097	ILMN_1665372	Hypermethylated	0.354305	0.000241943	-0.650718	-0.573292	0.000297503
CDKL2	cg14263942	ILMN_1856533	Hypermethylated	0.354061	0.000360125	-0.0527665	-0.0846603	0.128203
CDKL2	cg14263942	ILMN_1782441	Hypermethylated	0.354061	0.000360125	-0.0730694	0.0534095	0.29795
KRT222	cg27036730	ILMN_1801090	Hypermethylated	0.350616	2.16992e-05	-0.38384	-0.150413	0.69967
DCDC2C	cg01510609	NA	Hypermethylated	0.349892	0.00133591	NA	NA	NA
BCL6	cg07091593	ILMN_1737314	Hypermethylated	0.349731	4.85813e-05	-0.1361	0.909932	6.18365e-06
PRKCZ	cg22366001	ILMN_1662155	Hypermethylated	0.349362	8.1297e-06	0.141562	-0.023267	0.595185
PRKCZ	cg22366001	ILMN_2253286	Hypermethylated	0.349362	8.1297e-06	0.0317944	-0.13824	0.340338
PRKCZ	cg22366001	ILMN_2386982	Hypermethylated	0.349362	8.1297e-06	-0.315581	-0.206508	0.0341689
PRKCZ	cg22366001	ILMN_1775050	Hypermethylated	0.349362	8.1297e-06	-0.0310833	-0.0978038	0.0677105
PRKCZ	cg22366001	ILMN_1697267	Hypermethylated	0.349362	8.1297e-06	-0.597461	-0.212084	0.0187236
MFSD2B	cg02687055	ILMN_2238383	Hypermethylated	0.348813	0.000271877	-0.18932	0.0061278	0.924615
PLEC	cg06045337	ILMN_1744268	Hypermethylated	0.348216	8.4166e-05	0.416516	0.110785	0.271738
PLEC	cg06045337	ILMN_1757378	Hypermethylated	0.348216	8.4166e-05	-0.261818	0.0211128	0.959365
PLEC	cg06045337	ILMN_1788005	Hypermethylated	0.348216	8.4166e-05	0.382133	-0.0136781	0.821484
PLEC	cg06045337	ILMN_1685313	Hypermethylated	0.348216	8.4166e-05	0.149143	0.0014723	0.636135
PLEC	cg06045337	ILMN_1801899	Hypermethylated	0.348216	8.4166e-05	0.0246693	0.0158875	0.821484
PLEC	cg06045337	ILMN_1709256	Hypermethylated	0.348216	8.4166e-05	-0.331035	-0.000136181	0.419134
PLEC	cg06045337	ILMN_1736792	Hypermethylated	0.348216	8.4166e-05	0.193132	0.0615903	0.197637
PLEC	cg06045337	ILMN_1717780	Hypermethylated	0.348216	8.4166e-05	0.0681795	-0.00224587	0.20275
TRH	cg08195943	ILMN_1694817	Hypermethylated	0.348132	6.82147e-06	-0.0935102	-0.0341116	0.224165
ALX4	cg06245037	ILMN_1803384	Hypermethylated	0.347532	2.79424e-07	0.368289	-0.0534327	0.370644
KRT222	cg23776012	ILMN_1801090	Hypermethylated	0.347197	0.000168417	-0.325418	-0.150413	0.69967
KRT222	cg12029804	ILMN_1801090	Hypermethylated	0.345331	0.000109202	-0.326724	-0.150413	0.69967
FLI1	cg02216246	ILMN_1665738	Hypermethylated	0.344906	0.000227527	-0.0775776	-0.0439933	0.444716
CAPZB	cg22512634	ILMN_2053921	Hypermethylated	0.344101	0.000131834	-0.257473	-0.155256	0.03606
CAPZB	cg22512634	ILMN_1798980	Hypermethylated	0.344101	0.000131834	-0.30212	-0.295576	0.00240395
MFSD2B	cg23220551	ILMN_2238383	Hypermethylated	0.344023	0.0012124	-0.142599	0.0061278	0.924615
SBNO2	cg02297063	ILMN_1808811	Hypermethylated	0.343824	0.000500029	-0.201411	0.0992781	0.26544
SPAG17	cg00310968	ILMN_1693114	Hypermethylated	0.342491	0.000424807	0.194503	0.0750741	0.164464
TBX15	cg14272433	ILMN_1721580	Hypermethylated	0.342147	0.000214675	0.335868	0.227389	0.028462
TBX15	cg27262412	ILMN_1721580	Hypermethylated	0.341077	0.000287906	0.336429	0.227389	0.028462
TINAGL1	cg16638238	ILMN_1807169	Hypermethylated	0.340503	0.000622313	-0.255033	-0.0504462	0.16009
CDKL2	cg24432073	ILMN_1856533	Hypermethylated	0.339094	0.000424807	-0.0626698	-0.0846603	0.128203
CDKL2	cg24432073	ILMN_1782441	Hypermethylated	0.339094	0.000424807	-0.21421	0.0534095	0.29795
RIN1	cg05049335	ILMN_1660858	Hypermethylated	0.338211	0.00195203	-0.0661594	0.012815	0.867049
PRDM14	cg13267264	ILMN_1815120	Hypermethylated	0.337526	3.93816e-06	0.026107	0.0370426	0.901524
PRDM14	cg13267264	ILMN_2163835	Hypermethylated	0.337526	3.93816e-06	-0.00611314	-0.0173976	0.565285
GRAMD3	cg10914860	ILMN_2065690	Hypermethylated	0.33735	9.22504e-07	-0.357172	-0.0766849	0.178128
HMGCLL1	cg21705897	ILMN_1716377	Hypermethylated	0.336675	0.000123953	0.0770132	0.110724	0.0555854
HMGCLL1	cg21705897	ILMN_2339192	Hypermethylated	0.336675	0.000123953	-0.0188402	-0.0913882	0.00634352
HMGCLL1	cg21705897	ILMN_2256482	Hypermethylated	0.336675	0.000123953	0.211655	-0.11013	0.0227146
MCF2	cg02095995	NA	Hypermethylated	0.336382	0.00437825	NA	NA	NA
FOXE1	cg17092594	ILMN_2186925	Hypermethylated	0.335937	4.21319e-05	-0.0629153	0.0169722	0.67823
FOXE1	cg17092594	ILMN_1668651	Hypermethylated	0.335937	4.21319e-05	-0.0753867	0.116104	0.00218187
HOXD3	cg24704177	ILMN_1798076	Hypermethylated	0.334703	2.51527e-05	-0.0530575	0.117903	0.0955543
ZSWIM2	cg07548607	ILMN_1747923	Hypermethylated	0.333983	0.00437825	0.0434832	-0.0486981	0.0422811
BCOR	cg13652795	NA	Hypermethylated	0.333231	6.24981e-06	NA	NA	NA
FOXE1	cg15802898	ILMN_2186925	Hypermethylated	0.331754	0.000131834	-0.0672063	0.0169722	0.67823
FOXE1	cg15802898	ILMN_1668651	Hypermethylated	0.331754	0.000131834	-0.00378803	0.116104	0.00218187
PLEC	cg14540778	ILMN_1744268	Hypermethylated	0.330075	6.00928e-05	0.411584	0.110785	0.271738
PLEC	cg14540778	ILMN_1757378	Hypermethylated	0.330075	6.00928e-05	-0.271939	0.0211128	0.959365
PLEC	cg14540778	ILMN_1788005	Hypermethylated	0.330075	6.00928e-05	0.390851	-0.0136781	0.821484
PLEC	cg14540778	ILMN_1685313	Hypermethylated	0.330075	6.00928e-05	0.16308	0.0014723	0.636135
PLEC	cg14540778	ILMN_1801899	Hypermethylated	0.330075	6.00928e-05	0.0327797	0.0158875	0.821484
PLEC	cg14540778	ILMN_1709256	Hypermethylated	0.330075	6.00928e-05	-0.32664	-0.000136181	0.419134
PLEC	cg14540778	ILMN_1736792	Hypermethylated	0.330075	6.00928e-05	0.194508	0.0615903	0.197637
PLEC	cg14540778	ILMN_1717780	Hypermethylated	0.330075	6.00928e-05	0.0628246	-0.00224587	0.20275
BCL6	cg17298181	ILMN_1737314	Hypermethylated	0.329724	0.000149053	-0.160826	0.909932	6.18365e-06
DEPDC7	cg26527782	ILMN_2280960	Hypermethylated	0.32922	0.00109982	-0.01848	0.00865043	0.605309
DEPDC7	cg26527782	ILMN_2383163	Hypermethylated	0.32922	0.00109982	0.0225841	-0.00292523	0.151605
DEPDC7	cg26527782	ILMN_1718152	Hypermethylated	0.32922	0.00109982	0.149538	-0.000805885	0.253143
MFSD2B	cg13259296	ILMN_2238383	Hypermethylated	0.329205	0.000140288	-0.170581	0.0061278	0.924615
ALX4	cg04578774	ILMN_1803384	Hypermethylated	0.328282	0.000340945	0.1669	-0.0534327	0.370644
SLC35G2	cg15184386	ILMN_1728202	Hypermethylated	0.32701	0.00384022	-0.0568042	0.263192	0.197637
SLC35G2	cg18740893	ILMN_1728202	Hypermethylated	0.326767	0.00140105	0.150949	0.263192	0.197637
VIM	cg01154046	ILMN_1782538	Hypermethylated	0.326564	0.00115418	-0.328344	1.08961	0.000712837
VIM	cg01154046	ILMN_2058251	Hypermethylated	0.326564	0.00115418	-0.361343	1.15144	0.000489478
VIM	cg15363487	ILMN_1782538	Hypermethylated	0.325047	0.00127293	-0.268995	1.08961	0.000712837
VIM	cg15363487	ILMN_2058251	Hypermethylated	0.325047	0.00127293	-0.320654	1.15144	0.000489478
TTC7A	cg00824638	ILMN_1697160	Hypermethylated	0.324111	1.13779e-05	-0.245109	0.033746	0.721353
CYP7B1	cg17347634	ILMN_1701661	Hypermethylated	0.323938	0.000897085	-0.24069	-0.0612987	0.77094
GKN2	cg02298327	ILMN_1813688	Hypermethylated	0.323752	8.86868e-06	0.103472	-0.0806643	0.110933
CD200	cg01031032	ILMN_1706722	Hypermethylated	0.322954	0.00245836	0.340996	-0.112722	0.0306379
CD200	cg01031032	ILMN_1787750	Hypermethylated	0.322954	0.00245836	-0.499526	0.168155	0.0227146
MIR320C1	cg25890168	NA	Hypermethylated	0.322781	6.89344e-05	NA	NA	NA
CDKL2	cg14988503	ILMN_1856533	Hypermethylated	0.322653	0.000340945	-0.00761765	-0.0846603	0.128203
CDKL2	cg14988503	ILMN_1782441	Hypermethylated	0.322653	0.000340945	-0.204113	0.0534095	0.29795
LINC01551	cg03472898	NA	Hypermethylated	0.322029	0.00336869	NA	NA	NA
SBNO2	cg03178838	ILMN_1808811	Hypermethylated	0.321937	1.5742e-05	-0.150236	0.0992781	0.26544
MIR155HG	cg07007506	NA	Hypermethylated	0.321365	0.00127293	NA	NA	NA
SBNO2	cg09495643	ILMN_1808811	Hypermethylated	0.321044	6.82147e-06	-0.135349	0.0992781	0.26544
LHX5	cg18377161	ILMN_1754815	Hypermethylated	0.320982	0.00401489	0.0773217	-0.0648133	0.0984852
TBX15	cg21392341	ILMN_1721580	Hypermethylated	0.320231	0.000305062	0.215192	0.227389	0.028462
USP44	cg07783282	ILMN_1807212	Hypermethylated	0.32004	0.000381051	0.321193	0.0898789	0.16009
USP44	cg07783282	ILMN_2364819	Hypermethylated	0.32004	0.000381051	0.159621	0.0674327	0.0845203
ADAMTS1	cg15621322	ILMN_1673566	Hypermethylated	0.319886	0.0102049	-0.289901	1.31904	0.0227146
NTRK2	cg18800854	ILMN_1714067	Hypermethylated	0.319712	0.00204565	-0.211253	0.303992	0.0317784
NTRK2	cg18800854	ILMN_2357855	Hypermethylated	0.319712	0.00204565	-0.307188	0.161328	0.155804
NTRK2	cg18800854	ILMN_1702822	Hypermethylated	0.319712	0.00204565	0.0338806	0.0307012	0.565285
C17orf64	cg10179315	ILMN_1717579	Hypermethylated	0.319258	5.20818e-05	-0.0550716	-0.136938	0.0202397
AXIN2	cg25748136	ILMN_1724480	Hypermethylated	0.317277	1.29832e-06	-0.18723	-0.261898	0.000297503
METTL24	cg20737185	NA	Hypermethylated	0.317222	0.000214675	NA	NA	NA
PTGS2	cg26564040	ILMN_1677511	Hypermethylated	0.317213	0.00214258	-0.345469	-0.659954	0.00017791
PTGS2	cg26564040	ILMN_2054297	Hypermethylated	0.317213	0.00214258	-0.380442	-1.43994	4.72686e-05
SLC35G2	cg12203883	ILMN_1728202	Hypermethylated	0.317201	0.00456678	-0.103867	0.263192	0.197637
TTBK1	cg16620382	ILMN_1763231	Hypermethylated	0.316716	0.00456678	-0.190886	-0.0204165	0.333017
C6orf141	cg26371771	NA	Hypermethylated	0.316634	0.00204565	NA	NA	NA
MCF2	cg19549023	NA	Hypermethylated	0.316504	1.79162e-06	NA	NA	NA
KIAA1217	cg18633693	ILMN_1706960	Hypermethylated	0.316312	0.00565351	-0.266937	0.190212	0.362915
CYP7B1	cg00054210	ILMN_1701661	Hypermethylated	0.316108	0.000123953	-0.232911	-0.0612987	0.77094
CCDC65	cg08869573	ILMN_2227195	Hypermethylated	0.31566	0.00245836	-0.189755	0.0209601	0.218666
TNFSF11	cg00880018	ILMN_1695900	Hypermethylated	0.315422	0.00010235	0.0494299	0.0135308	0.164464
TNFSF11	cg00880018	ILMN_1673175	Hypermethylated	0.315422	0.00010235	-0.0278239	-0.097845	0.471167
TNFSF11	cg00880018	ILMN_1658713	Hypermethylated	0.315422	0.00010235	0.0756407	0.0845683	0.0218619
TINAGL1	cg22855405	ILMN_1807169	Hypermethylated	0.315146	0.00177815	-0.245089	-0.0504462	0.16009
TNFSF11	cg26224671	ILMN_1695900	Hypermethylated	0.314893	0.000897085	0.395904	0.0135308	0.164464
TNFSF11	cg26224671	ILMN_1673175	Hypermethylated	0.314893	0.000897085	0.250703	-0.097845	0.471167
TNFSF11	cg26224671	ILMN_1658713	Hypermethylated	0.314893	0.000897085	-0.221401	0.0845683	0.0218619
NPTX2	cg13314145	ILMN_1685608	Hypermethylated	0.314841	0.000656412	-0.239903	0.828536	0.0187236
SESN3	cg03680032	ILMN_1694027	Hypermethylated	0.314394	0.000622313	-0.303079	0.461648	0.00368238
PDPN	cg21819468	ILMN_1670490	Hypermethylated	0.314029	3.93816e-06	-0.586526	-0.00732338	0.00146895
PDPN	cg21819468	ILMN_2404903	Hypermethylated	0.314029	3.93816e-06	0.181758	0.0105703	0.13567
LRRC8A	cg25616552	ILMN_1739840	Hypermethylated	0.313965	0.000360125	-0.00584823	0.0168132	0.625786
C17orf64	cg03521370	ILMN_1717579	Hypermethylated	0.313087	4.85813e-05	-0.0735765	-0.136938	0.0202397
C17orf64	cg09695735	ILMN_1717579	Hypermethylated	0.31201	0.000116261	-0.115477	-0.136938	0.0202397
DCDC2C	cg13411645	NA	Hypermethylated	0.311854	0.000656412	NA	NA	NA
TAGLN3	cg14770958	ILMN_2342554	Hypermethylated	0.311359	0.00367692	-0.254299	0.0426949	0.318683
TAGLN3	cg14770958	ILMN_1698179	Hypermethylated	0.311359	0.00367692	-0.340654	0.541121	0.565285
PDP1	cg06991732	ILMN_2218780	Hypermethylated	0.311153	9.59197e-05	0.401704	-0.0212074	0.347762
FOXE1	cg09568691	ILMN_2186925	Hypermethylated	0.310723	2.91488e-05	-0.044447	0.0169722	0.67823
FOXE1	cg09568691	ILMN_1668651	Hypermethylated	0.310723	2.91488e-05	-0.082236	0.116104	0.00218187
CYP7B1	cg01510388	ILMN_1701661	Hypermethylated	0.310662	4.21319e-05	-0.163118	-0.0612987	0.77094
CPNE4	cg07671586	ILMN_1814770	Hypermethylated	0.310631	2.70921e-05	0.0638006	-0.3504	0.0845224
ALX4	cg07704934	ILMN_1803384	Hypermethylated	0.31054	5.75203e-07	0.36995	-0.0534327	0.370644
SLC16A5	cg20737287	ILMN_1755649	Hypermethylated	0.310311	0.00613412	-0.580027	-0.385685	0.0354207
PLA2G6	cg04413036	ILMN_1697654	Hypermethylated	0.309639	0.000123953	-0.158397	-0.0830816	0.187696
PLA2G6	cg04413036	ILMN_1798955	Hypermethylated	0.309639	0.000123953	0.0122679	0.0513572	0.0519695
ZNF660	cg22598028	ILMN_1721849	Hypermethylated	0.309622	0.00140105	-0.615427	0.0540492	0.131895
SLC35G2	cg22304507	ILMN_1728202	Hypermethylated	0.309199	0.00204565	-0.205299	0.263192	0.197637
TCF24	cg15504992	NA	Hypermethylated	0.308948	0.000227527	NA	NA	NA
PRDM16	cg11229543	ILMN_1697631	Hypermethylated	0.308894	2.3366e-05	0.311693	0.0754529	0.0984852
PRDM16	cg11229543	ILMN_1784094	Hypermethylated	0.308894	2.3366e-05	-0.437524	-0.00681059	0.994193
PRDM16	cg11229543	ILMN_2343264	Hypermethylated	0.308894	2.3366e-05	-0.389736	-0.00525279	0.85561
PRDM16	cg11229543	ILMN_1655387	Hypermethylated	0.308894	2.3366e-05	0.0388837	-0.101859	0.0655504
LINC00982	cg11229543	NA	Hypermethylated	0.308894	2.3366e-05	NA	NA	NA
CR1L	cg09557387	NA	Hypermethylated	0.308794	0.0123276	NA	NA	NA
ARMCX1	cg25576048	ILMN_1788192	Hypermethylated	0.308765	0.0233912	-0.734165	-0.88797	0.000158335
ARMCX1	cg25576048	ILMN_2180677	Hypermethylated	0.308765	0.0233912	-0.325763	-0.152484	0.00150618
ZNF662	cg01357292	ILMN_1692340	Hypermethylated	0.308588	0.000944301	-0.657768	-0.361108	0.00240395
MFSD2B	cg09066338	ILMN_2238383	Hypermethylated	0.308173	0.000853265	-0.179163	0.0061278	0.924615
TTBK1	cg27363327	ILMN_1763231	Hypermethylated	0.308028	0.00384022	-0.169122	-0.0204165	0.333017
BCL6	cg12942328	ILMN_1737314	Hypermethylated	0.30741	0.00010235	-0.151791	0.909932	6.18365e-06
SESN3	cg03605838	ILMN_1694027	Hypermethylated	0.307358	0.00069337	-0.289218	0.461648	0.00368238
ZNF662	cg13871633	ILMN_1692340	Hypermethylated	0.306969	0.00214258	-0.633626	-0.361108	0.00240395
BCL6	cg18562663	ILMN_1737314	Hypermethylated	0.306739	3.13835e-05	-0.162023	0.909932	6.18365e-06
SESN3	cg25796915	ILMN_1694027	Hypermethylated	0.306607	0.00127293	-0.300933	0.461648	0.00368238
SPAG6	cg05099508	ILMN_1772458	Hypermethylated	0.306272	0.00169833	-0.376667	0.0786656	0.970969
SPAG6	cg05099508	ILMN_2313378	Hypermethylated	0.306272	0.00169833	-0.548861	-0.0578115	0.325799
CDYL	cg25616680	ILMN_1721415	Hypermethylated	0.306046	0.00076983	0.400182	-0.048156	0.110933
ALX1	cg02409351	ILMN_1724540	Hypermethylated	0.305986	0.00069337	0.193341	0.073885	0.743262
TBL1X	cg10629085	ILMN_1744795	Hypermethylated	0.305821	0.00109982	-0.0264552	0.00119232	0.585136
CDKL2	cg02466113	ILMN_1856533	Hypermethylated	0.305819	0.000140288	-0.045489	-0.0846603	0.128203
CDKL2	cg02466113	ILMN_1782441	Hypermethylated	0.305819	0.000140288	-0.0627798	0.0534095	0.29795
PDPN	cg09804380	ILMN_1670490	Hypermethylated	0.305586	0.00154427	-0.444522	-0.00732338	0.00146895
PDPN	cg09804380	ILMN_2404903	Hypermethylated	0.305586	0.00154427	-0.0431285	0.0105703	0.13567
ABCB7	cg21131239	ILMN_1687840	Hypermethylated	0.305494	0.00169833	-0.113009	0.20163	0.247151
SESN3	cg17980625	ILMN_1694027	Hypermethylated	0.305079	0.000401885	-0.312275	0.461648	0.00368238
C8orf88	cg26989048	NA	Hypermethylated	0.304096	0.00234689	NA	NA	NA
NPY	cg15929698	ILMN_1731062	Hypermethylated	0.30336	0.0098295	-0.374003	-0.53272	0.128203
NCK1	cg10657837	ILMN_1698001	Hypermethylated	0.302913	0.000381051	0.0300431	0.0551021	0.672903
TAGLN3	cg08570199	ILMN_2342554	Hypermethylated	0.30264	0.00497719	-0.26991	0.0426949	0.318683
TAGLN3	cg08570199	ILMN_1698179	Hypermethylated	0.30264	0.00497719	-0.318377	0.541121	0.565285
TMEM196	cg18505401	ILMN_2125084	Hypermethylated	0.302631	0.0241806	0.465421	-0.00200574	0.453435
NID2	cg13592399	ILMN_1698706	Hypermethylated	0.302354	0.00140105	-0.0614517	0.0204573	0.419134
CNGA3	cg19370054	ILMN_1722135	Hypermethylated	0.30215	6.82147e-06	0.125634	-0.00292042	0.536127
CNGA3	cg19370054	ILMN_2384158	Hypermethylated	0.30215	6.82147e-06	0.257412	0.0116303	0.776514
CNGA3	cg19370054	ILMN_2281486	Hypermethylated	0.30215	6.82147e-06	0.160858	-0.0672971	0.595185
ZSWIM2	cg05907046	ILMN_1747923	Hypermethylated	0.301982	0.0142933	0.0951581	-0.0486981	0.0422811
HMGCLL1	cg06401021	ILMN_1716377	Hypermethylated	0.301929	0.000340945	0.0976612	0.110724	0.0555854
HMGCLL1	cg06401021	ILMN_2339192	Hypermethylated	0.301929	0.000340945	-0.0385446	-0.0913882	0.00634352
HMGCLL1	cg06401021	ILMN_2256482	Hypermethylated	0.301929	0.000340945	0.278531	-0.11013	0.0227146
SLC8B1	cg10279936	ILMN_1701655	Hypermethylated	0.301825	7.87216e-05	0.0286332	-0.28588	0.00692606
CXCL14	cg27090201	ILMN_1748323	Hypermethylated	0.3013	0.000158314	0.0902516	-0.543782	0.069927
SLC7A4	cg05684406	ILMN_1774229	Hypermethylated	0.300963	0.00195203	-0.575606	-0.515918	3.91552e-05
ZNF572	cg11497957	ILMN_1802974	Hypermethylated	0.300781	0.00437825	-0.254164	-0.0265777	0.26544
HMGCLL1	cg22508969	ILMN_1716377	Hypermethylated	0.300632	0.000360125	0.0194121	0.110724	0.0555854
HMGCLL1	cg22508969	ILMN_2339192	Hypermethylated	0.300632	0.000360125	-0.0793938	-0.0913882	0.00634352
HMGCLL1	cg22508969	ILMN_2256482	Hypermethylated	0.300632	0.000360125	0.192301	-0.11013	0.0227146
ARHGAP12	cg02093006	ILMN_2101810	Hypermethylated	0.300512	0.000897085	0.129382	0.0847586	0.565285
ARHGAP12	cg02093006	ILMN_1753500	Hypermethylated	0.300512	0.000897085	-0.0656498	-0.399335	0.000149348
CTIF	cg21706021	ILMN_1655563	Hypermethylated	0.300047	8.1297e-06	-0.169236	-0.0990402	0.347762
NLGN1	cg23642200	ILMN_1739521	Hypermethylated	0.300024	0.0114314	-0.405475	0.609756	0.710482
DEFB115	cg09968709	NA	Hypomethylated	-0.300013	0.00541914	NA	NA	NA
COX7B2	cg21053474	ILMN_1674658	Hypomethylated	-0.300065	0.000271877	-0.460888	0.696622	0.187696
VNN2	cg15621874	ILMN_1692546	Hypomethylated	-0.300213	0.00127293	-0.0417074	0.0261477	0.605309
OR51B2	cg19853015	ILMN_1770306	Hypomethylated	-0.300216	0.00437825	-0.0490287	-0.0812791	0.143468
OR8B12	cg03168749	ILMN_2123550	Hypomethylated	-0.300268	0.000944301	-0.156137	-0.0898643	0.0367115
CYP2B6	cg07291917	ILMN_1657529	Hypomethylated	-0.300394	0.00044889	0.0284369	0.0321683	0.536127
CYP2B6	cg07291917	ILMN_2215965	Hypomethylated	-0.300394	0.00044889	0.418871	0.0470972	0.16009
ZNF80	cg11380748	ILMN_1673299	Hypomethylated	-0.300399	0.00186299	0.405744	0.0174922	0.26544
FCRL4	cg17281600	ILMN_1738517	Hypomethylated	-0.3004	0.00281519	-0.241643	0.0314247	0.253143
FAM181A	cg25938647	ILMN_1762696	Hypomethylated	-0.300426	7.87216e-05	0.191741	0.0432796	0.394438
LPO	cg06987680	ILMN_1670767	Hypomethylated	-0.300443	0.000360125	-0.174743	0.0354996	0.580142
LRRC4C	cg03673292	ILMN_1663037	Hypomethylated	-0.300502	0.000322591	0.261473	0.243386	0.471167
CALCB	cg10846356	ILMN_2109371	Hypomethylated	-0.300511	2.0108e-05	-0.476653	0.18832	0.0819318
OR56A5	cg11493509	NA	Hypomethylated	-0.300595	0.000214675	NA	NA	NA
MIR516A2	cg00182416	NA	Hypomethylated	-0.30061	5.59856e-05	NA	NA	NA
CMKLR1	cg02610823	ILMN_1673030	Hypomethylated	-0.300616	0.0012124	0.239325	0.237095	0.00132798
OTOA	cg08964929	ILMN_1661862	Hypomethylated	-0.300681	1.04986e-05	-0.0986486	0.0348392	0.585138
OTOA	cg08964929	ILMN_1779890	Hypomethylated	-0.300681	1.04986e-05	-0.157555	0.0302193	0.386406
FGF10-AS1	cg27141248	NA	Hypomethylated	-0.300764	0.000168417	NA	NA	NA
CHST8	cg04953335	NA	Hypomethylated	-0.300951	0.000119334	NA	NA	NA
SLAMF1	cg00149213	ILMN_1770768	Hypomethylated	-0.300956	0.000322591	-0.624943	-0.086565	0.0422824
OR51B5	cg17557099	ILMN_1657002	Hypomethylated	-0.300957	0.000589035	0.239051	0.000293005	0.565285
OR51B5	cg17557099	ILMN_2063446	Hypomethylated	-0.300957	0.000589035	-0.204691	-0.0137219	0.844201
NTF3	cg17585300	ILMN_1809364	Hypomethylated	-0.300969	0.00147068	0.452628	-0.160417	0.0147553
DLGAP2	cg12618806	ILMN_1713139	Hypomethylated	-0.300991	0.000360125	0.131122	0.0292882	0.61551
CSMD2-AS1	cg12815354	NA	Hypomethylated	-0.301302	9.65079e-06	NA	NA	NA
GRIA1	cg26167136	ILMN_2203299	Hypomethylated	-0.301339	0.00245836	0.213624	0.00221144	0.565285
OR10H5	cg02987026	ILMN_1764050	Hypomethylated	-0.301353	2.40176e-05	-0.0834523	-0.0261132	0.147494
OR10H5	cg02987026	ILMN_2188384	Hypomethylated	-0.301353	2.40176e-05	0.101826	0.0806989	0.0845224
LOC100996671	cg26733561	NA	Hypomethylated	-0.301359	0.00224422	NA	NA	NA
OXR1	cg20476388	NA	Hypomethylated	-0.301424	0.00401489	NA	NA	NA
TSPAN18	cg24012880	ILMN_1699980	Hypomethylated	-0.301427	7.36328e-05	-0.216054	0.421894	0.023596
TSPAN18	cg24012880	ILMN_1710899	Hypomethylated	-0.301427	7.36328e-05	-0.530061	0.0445376	0.0519695
NRG1-IT3	cg07135941	NA	Hypomethylated	-0.301444	2.16992e-05	NA	NA	NA
CST13P	cg00327332	ILMN_2065383	Hypomethylated	-0.3015	0.000140288	-0.157975	0.00390361	0.555481
BTNL8	cg22561794	ILMN_1770709	Hypomethylated	-0.301508	4.21319e-05	-0.234721	0.0114333	0.585138
BTNL8	cg22561794	ILMN_1676895	Hypomethylated	-0.301508	4.21319e-05	0.343029	0.0053588	0.765381
OR7G2	cg26422402	ILMN_1694051	Hypomethylated	-0.30156	0.00154427	-0.001775	0.025764	0.555481
NKAPL	cg26881102	ILMN_1797408	Hypomethylated	-0.301576	1.70911e-05	-0.0412518	0.0286721	0.636135
NKAPL	cg26881102	ILMN_2153581	Hypomethylated	-0.301576	1.70911e-05	-0.172682	0.0142551	0.636135
FLJ40194	cg26908262	NA	Hypomethylated	-0.301581	0.000116261	NA	NA	NA
OR51I1	cg13609648	ILMN_1815230	Hypomethylated	-0.301582	0.00352023	0.0629151	0.0800882	0.0699288
OR51B5	cg13609648	ILMN_1657002	Hypomethylated	-0.301582	0.00352023	0.181056	0.000293005	0.565285
OR51B5	cg13609648	ILMN_2063446	Hypomethylated	-0.301582	0.00352023	-0.19055	-0.0137219	0.844201
OR51B5	cg13609648	NA	Hypomethylated	-0.301582	0.00352023	NA	NA	NA
OR51I1	cg13609648	NA	Hypomethylated	-0.301582	0.00352023	NA	NA	NA
LINC00943	cg13822491	NA	Hypomethylated	-0.301792	0.00245836	NA	NA	NA
LINC01177	cg26402304	NA	Hypomethylated	-0.301871	2.16992e-05	NA	NA	NA
MIR377	cg22542859	NA	Hypomethylated	-0.301878	0.00115418	NA	NA	NA
C10orf71	cg11974346	ILMN_1720755	Hypomethylated	-0.301945	0.00352023	-0.258197	0.0450758	0.259243
MDGA2	cg16444538	ILMN_1684447	Hypomethylated	-0.302009	0.00195203	-0.171822	0.0880764	0.0537521
CYP19A1	cg09577907	ILMN_2387860	Hypomethylated	-0.302019	0.000424807	0.175659	0.0674194	0.0110779
CYP19A1	cg09577907	ILMN_1725234	Hypomethylated	-0.302019	0.000424807	-0.196078	-0.110442	0.347762
CYP19A1	cg09577907	ILMN_1699139	Hypomethylated	-0.302019	0.000424807	-0.126298	0.0420411	0.605307
DCD	cg01687040	ILMN_1722554	Hypomethylated	-0.302043	0.000381051	-0.268111	-0.0143877	0.489272
CPEB4	cg05378303	ILMN_1722025	Hypomethylated	-0.30209	0.000424807	0.123428	0.282936	0.355287
MS4A13	cg06386210	ILMN_1799504	Hypomethylated	-0.302136	4.21319e-05	-0.125496	-0.0347538	0.517117
MS4A13	cg06386210	ILMN_2233689	Hypomethylated	-0.302136	4.21319e-05	-0.347516	-0.00201283	0.471161
MIR892C	cg02060185	NA	Hypomethylated	-0.30214	0.00497719	NA	NA	NA
SNORD114-26	cg01803704	NA	Hypomethylated	-0.302182	0.00234689	NA	NA	NA
SNORD114-27	cg01803704	NA	Hypomethylated	-0.302182	0.00234689	NA	NA	NA
MIR521-2	cg24480735	NA	Hypomethylated	-0.302236	0.000256383	NA	NA	NA
NPSR1	cg14401837	ILMN_1720468	Hypomethylated	-0.302245	0.00147068	-0.52916	0.036916	0.26544
NPSR1	cg14401837	ILMN_1704206	Hypomethylated	-0.302245	0.00147068	0.386981	-0.0841241	0.128203
NPSR1	cg14401837	ILMN_1654534	Hypomethylated	-0.302245	0.00147068	-0.0400456	-0.0204102	0.776514
LINC01718	cg07326529	NA	Hypomethylated	-0.302335	0.00127293	NA	NA	NA
GABRA3	cg05470791	ILMN_1715551	Hypomethylated	-0.302441	0.000656412	-0.0724517	0.133018	0.0016236
ATP13A5	cg26514662	ILMN_1775285	Hypomethylated	-0.302445	0.00664731	-0.00928863	0.0170677	0.462255
KRTAP9-1	cg16107403	NA	Hypomethylated	-0.302448	0.00169833	NA	NA	NA
CD1E	cg10951643	ILMN_1784272	Hypomethylated	-0.302456	0.000322591	0.340155	0.0415365	0.187696
CD1E	cg10951643	ILMN_2335754	Hypomethylated	-0.302456	0.000322591	0.294147	-0.373289	1.3907e-05
NOX3	cg24490949	ILMN_1738277	Hypomethylated	-0.302489	0.00322309	-0.372339	0.0161932	1
CMKLR1	cg13131771	ILMN_1673030	Hypomethylated	-0.302588	0.00073083	0.223114	0.237095	0.00132798
LOC100996671	cg17781167	NA	Hypomethylated	-0.302624	0.000158314	NA	NA	NA
MIR3686	cg18290852	NA	Hypomethylated	-0.302639	0.00294683	NA	NA	NA
GBA3	cg17751101	ILMN_1664350	Hypomethylated	-0.30278	0.0047706	0.189754	0.102835	0.151605
GBA3	cg17751101	ILMN_2181064	Hypomethylated	-0.30278	0.0047706	0.14635	0.0905508	0.85561
NOX4	cg08687753	NA	Hypomethylated	-0.302818	1.45195e-05	NA	NA	NA
L3MBTL4	cg18654238	ILMN_1775646	Hypomethylated	-0.302851	0.00910248	-0.127163	-0.0607202	0.151605
COL8A1	cg24198004	ILMN_2246563	Hypomethylated	-0.302894	0.000158314	0.0717589	0.0775616	0.311669
COL8A1	cg24198004	ILMN_1685433	Hypomethylated	-0.302894	0.000158314	-0.074515	1.33884	0.0053083
COL8A1	cg24198004	ILMN_2402392	Hypomethylated	-0.302894	0.000158314	-0.113486	0.877027	0.124591
OR10A4	cg15375826	ILMN_1809520	Hypomethylated	-0.302931	0.000622313	-0.134744	0.0361322	0.271738
SNORD32B	cg08196667	NA	Hypomethylated	-0.302959	0.000116261	NA	NA	NA
LOC101928372	cg27572327	NA	Hypomethylated	-0.302967	8.1297e-06	NA	NA	NA
MAGEA8	cg11834527	ILMN_2069912	Hypomethylated	-0.303065	0.00250746	0.105662	-0.0613331	0.67823
MAGEA8	cg11834527	ILMN_2069915	Hypomethylated	-0.303065	0.00250746	0.0417121	0.106464	0.0274249
GNGT1	cg12863967	ILMN_2091100	Hypomethylated	-0.303082	0.00234689	-0.644357	-0.0682215	0.85561
SLAMF1	cg21920303	ILMN_1770768	Hypomethylated	-0.303093	0.000168417	-0.421741	-0.086565	0.0422824
MYT1L	cg02179341	ILMN_1685582	Hypomethylated	-0.303361	4.48196e-06	0.0265738	0.00463648	0.605309
MYT1L	cg02179341	ILMN_2223034	Hypomethylated	-0.303361	4.48196e-06	-0.245896	-0.00252958	0.625786
LOC101927657	cg03982250	NA	Hypomethylated	-0.303415	0.0026932	NA	NA	NA
MAGEA10-MAGEA5	cg01538806	NA	Hypomethylated	-0.303419	0.000424807	NA	NA	NA
EPB41L3	cg12885749	ILMN_2109197	Hypomethylated	-0.303422	0.00073083	0.621621	0.153955	0.81018
LELP1	cg02303399	ILMN_1810321	Hypomethylated	-0.303434	0.00154427	0.00536947	0.0415972	0.0380408
SATB1	cg00039170	NA	Hypomethylated	-0.303492	8.99324e-05	NA	NA	NA
CNTN5	cg11933019	ILMN_1710289	Hypomethylated	-0.303559	0.00069337	-0.0790659	0.0515443	0.143468
CNTN5	cg11933019	ILMN_1727909	Hypomethylated	-0.303559	0.00069337	0.00507483	0.0584954	0.0259295
OR2Z1	cg09811645	ILMN_1779406	Hypomethylated	-0.3036	2.40176e-05	0.332202	0.016059	0.489272
SBF1P1	cg19887883	NA	Hypomethylated	-0.303642	0.00019059	NA	NA	NA
LINC01255	cg11086223	NA	Hypomethylated	-0.303649	0.00876634	NA	NA	NA
DCANP1	cg13577149	ILMN_1701911	Hypomethylated	-0.303713	9.65079e-06	-0.196421	-0.0917466	0.427564
TRY2P	cg12091975	NA	Hypomethylated	-0.303827	0.0010459	NA	NA	NA
LINC00114	cg05549611	NA	Hypomethylated	-0.303905	9.59197e-05	NA	NA	NA
MSRA	cg11824826	ILMN_2228180	Hypomethylated	-0.303946	6.82147e-06	-0.0438223	-0.800567	2.48625e-06
NLRP9	cg25688172	ILMN_1698897	Hypomethylated	-0.30399	0.00825931	0.340779	-0.0429366	0.00146895
LOC440311	cg09239582	NA	Hypomethylated	-0.304038	0.00073083	NA	NA	NA
PIK3R5	cg03334071	NA	Hypomethylated	-0.304046	0.000500029	NA	NA	NA
UNC79	cg23775276	ILMN_1695061	Hypomethylated	-0.30409	0.000360125	-0.0539369	0.001161	0.94777
UNC79	cg23775276	ILMN_1688227	Hypomethylated	-0.30409	0.000360125	-0.501171	0.0945302	0.0210372
MOGS	cg19819715	ILMN_1727642	Hypomethylated	-0.304132	0.000401885	-0.425477	-0.184465	0.0194688
LOC101927829	cg02424788	NA	Hypomethylated	-0.304186	0.000168417	NA	NA	NA
FLI1	cg01681098	ILMN_1665738	Hypomethylated	-0.304293	0.00076983	-0.272217	-0.0439933	0.444716
CCL8	cg04656009	ILMN_1772964	Hypomethylated	-0.304346	0.000305062	-0.136133	-0.417025	0.00277606
GCSAML	cg10170341	ILMN_1762204	Hypomethylated	-0.304428	9.59197e-05	-0.0365991	-0.367526	0.000132769
OSBPL3	cg09312914	NA	Hypomethylated	-0.304428	0.00161928	NA	NA	NA
MIR489	cg04650977	NA	Hypomethylated	-0.304438	0.00294683	NA	NA	NA
OR11A1	cg16487621	ILMN_2101339	Hypomethylated	-0.304456	0.000424807	-0.212716	0.0261699	0.844201
OR11A1	cg16487621	ILMN_1785930	Hypomethylated	-0.304456	0.000424807	-0.020996	0.0183506	0.61551
OGDHL	cg18221168	ILMN_1714577	Hypomethylated	-0.304456	0.000589035	-0.0267479	-0.100346	0.0394135
LPA	cg07177174	ILMN_2260643	Hypomethylated	-0.304459	0.000853265	-0.0875661	-0.123209	0.0614005
LPA	cg07177174	ILMN_2346987	Hypomethylated	-0.304459	0.000853265	0.0388604	0.0730899	0.844201
LPA	cg07177174	ILMN_1731670	Hypomethylated	-0.304459	0.000853265	-0.237627	0.0632798	0.0202397
RUNX1T1	cg03760919	ILMN_1710522	Hypomethylated	-0.304473	0.000401885	0.307374	0.08407	0.0655504
CAPN3	cg26759422	ILMN_1687971	Hypomethylated	-0.304487	5.19542e-06	0.429475	-0.0258368	0.743262
CAPN3	cg26759422	ILMN_2332691	Hypomethylated	-0.304487	5.19542e-06	0.284666	0.00809403	0.394438
SPOCK2	cg23341805	ILMN_1656287	Hypomethylated	-0.304531	1.23701e-05	0.118898	0.781709	0.0202397
MYOZ2	cg07598199	ILMN_2041725	Hypomethylated	-0.304552	0.00010235	0.079152	-0.07043	0.00662922
ABCA9	cg01517431	ILMN_1668446	Hypomethylated	-0.304737	0.000853265	0.0929766	0.0256406	0.0115476
ABCA9	cg01517431	ILMN_1720501	Hypomethylated	-0.304737	0.000853265	-0.433525	-0.253774	0.000371936
SLC26A7	cg08149056	ILMN_1705172	Hypomethylated	-0.304798	0.000241943	0.0872973	0.00609813	0.924615
SLC26A7	cg08149056	ILMN_1715850	Hypomethylated	-0.304798	0.000241943	0.29821	-0.0344106	0.754296
KRTAP2-2	cg27272521	NA	Hypomethylated	-0.304804	2.98837e-06	NA	NA	NA
MUC16	cg12583591	ILMN_2125346	Hypomethylated	-0.304852	0.000589035	0.23096	-0.0129356	0.362912
BDH1	cg14268873	ILMN_1677637	Hypomethylated	-0.304898	5.19542e-06	0.0964716	-0.015623	0.333017
PIK3R5	cg01735416	NA	Hypomethylated	-0.304963	0.000897085	NA	NA	NA
P2RY10	cg01846985	ILMN_1784774	Hypomethylated	-0.305087	0.00367692	0.340372	-0.0452819	0.85561
P2RY10	cg01846985	ILMN_2321578	Hypomethylated	-0.305087	0.00367692	0.368064	-0.111139	0.00606896
GNG2	cg19518242	ILMN_1807925	Hypomethylated	-0.305109	0.000401885	0.367582	-0.0841972	0.00252258
DCAF4L2	cg11498870	ILMN_1768454	Hypomethylated	-0.305123	0.00224422	-0.21526	-0.0398792	0.043782
DEFB128	cg21216130	ILMN_2070583	Hypomethylated	-0.30513	0.000271877	-0.392312	-0.0091557	0.913061
OR10J5	cg26043322	ILMN_1779555	Hypomethylated	-0.305238	0.000527657	-0.157203	-0.000845057	0.565285
MIR377	cg10006887	NA	Hypomethylated	-0.305272	0.000360125	NA	NA	NA
ZNF648	cg19769613	ILMN_1747279	Hypomethylated	-0.305356	0.000256383	-0.329009	-0.0341226	0.187696
SCHIP1	cg06780080	ILMN_1794598	Hypomethylated	-0.305523	0.0334695	0.156028	-0.0955651	0.355284
EPB41L3	cg02495851	NA	Hypomethylated	-0.305536	0.000131834	NA	NA	NA
NRG1	cg07527285	ILMN_1657607	Hypomethylated	-0.305544	0.000656412	0.230888	0.0783132	0.0537521
NRG1	cg07527285	ILMN_1811954	Hypomethylated	-0.305544	0.000656412	0.365446	0.0845314	0.00240395
NRG1	cg07527285	ILMN_1737252	Hypomethylated	-0.305544	0.000656412	0.333236	0.0180675	0.901524
NRG1	cg07527285	ILMN_2298888	Hypomethylated	-0.305544	0.000656412	-0.101794	-0.0525443	0.124591
OR9A4	cg09700512	ILMN_1739155	Hypomethylated	-0.305673	0.0012124	-0.13829	0.0488083	0.646556
ZNF679	cg09825839	ILMN_1666420	Hypomethylated	-0.305707	0.000897085	-0.0236866	0.0957353	0.0677105
TNR	cg20633146	ILMN_1806492	Hypomethylated	-0.30595	0.0026932	0.0738266	-0.0557089	0.419134
C1QTNF7	cg06179228	ILMN_1662935	Hypomethylated	-0.306012	0.000227527	-0.385048	-0.129023	0.000371936
LINC01262	cg03608458	NA	Hypomethylated	-0.306024	0.00073083	NA	NA	NA
CDH13	cg11330134	ILMN_1766925	Hypomethylated	-0.306083	0.000853265	0.16998	0.248949	0.0194688
PROX1	cg06716519	ILMN_1752622	Hypomethylated	-0.306093	1.70911e-05	0.0593957	0.467179	0.213264
DPP6	cg12273165	ILMN_1725379	Hypomethylated	-0.306122	0.000256383	0.189914	0.0142941	0.462255
DPP6	cg12273165	ILMN_1814219	Hypomethylated	-0.306122	0.000256383	-0.200441	0.0742503	0.187696
DPP6	cg12273165	ILMN_1663580	Hypomethylated	-0.306122	0.000256383	0.0540279	-0.057987	0.333017
DPP6	cg12273165	ILMN_1712506	Hypomethylated	-0.306122	0.000256383	-0.102322	-0.0255121	0.213261
AKAP4	cg15383797	ILMN_2268556	Hypomethylated	-0.306196	2.49397e-07	-0.10418	-0.0344707	0.721353
AKAP4	cg15383797	ILMN_1734794	Hypomethylated	-0.306196	2.49397e-07	0.143807	0.0182486	0.271738
AKAP4	cg15383797	ILMN_2253207	Hypomethylated	-0.306196	2.49397e-07	-0.0299214	0.0877825	0.340338
OR52B6	cg14486463	ILMN_1811599	Hypomethylated	-0.306212	0.000214675	0.0418805	0.00351008	0.646556
ARHGAP22	cg18484278	NA	Hypomethylated	-0.306266	0.000140288	NA	NA	NA
OR10G9	cg16748816	ILMN_1732251	Hypomethylated	-0.306361	0.00115418	-0.101257	0.0291892	0.253146
SEMA5A	cg12505991	ILMN_1656927	Hypomethylated	-0.306381	0.000305062	0.202166	0.0377235	0.489272
SEMA5A	cg12505991	ILMN_1880012	Hypomethylated	-0.306381	0.000305062	0.198828	0.108142	0.29795
OR7A5	cg06203249	ILMN_1711353	Hypomethylated	-0.306443	0.00676733	-0.00471372	0.0175317	0.229763
PHACTR3	cg24334029	ILMN_1799424	Hypomethylated	-0.306492	0.000271877	-0.0712764	0.018819	0.259243
PHACTR3	cg24334029	ILMN_2411864	Hypomethylated	-0.306492	0.000271877	-0.284124	-0.0336422	0.104562
PHACTR3	cg24334029	ILMN_1666222	Hypomethylated	-0.306492	0.000271877	0.0983142	0.201363	0.0453261
MS4A13	cg25321462	ILMN_1799504	Hypomethylated	-0.306584	6.17998e-05	-0.286379	-0.0347538	0.517117
MS4A13	cg25321462	ILMN_2233689	Hypomethylated	-0.306584	6.17998e-05	-0.145146	-0.00201283	0.471161
MIR520A	cg10753636	NA	Hypomethylated	-0.306606	0.000527657	NA	NA	NA
MIR524	cg23908943	NA	Hypomethylated	-0.306686	0.000202214	NA	NA	NA
OR2Z1	cg00800109	ILMN_1779406	Hypomethylated	-0.306687	0.00224422	0.364426	0.016059	0.489272
OPRM1	cg19253120	ILMN_2373155	Hypomethylated	-0.306804	0.00541914	-0.0426383	0.0487607	0.182865
OPRM1	cg19253120	ILMN_2275199	Hypomethylated	-0.306804	0.00541914	-0.0935905	-0.0860705	0.0537521
OPRM1	cg19253120	ILMN_1812641	Hypomethylated	-0.306804	0.00541914	-0.0633462	-0.0533354	0.318683
OPRM1	cg19253120	ILMN_1739357	Hypomethylated	-0.306804	0.00541914	-0.169223	0.0838168	0.0469131
OPRM1	cg19253120	ILMN_1803261	Hypomethylated	-0.306804	0.00541914	0.114958	-0.0563513	0.427564
OPRM1	cg19253120	ILMN_1689129	Hypomethylated	-0.306804	0.00541914	-0.135386	0.0651892	0.155804
TMEM132B	cg24186190	ILMN_1717923	Hypomethylated	-0.306807	0.000557409	-0.0266635	0.051024	0.517117
TRIM40	cg01190484	ILMN_1653591	Hypomethylated	-0.306819	2.91488e-05	-0.279358	0.0546596	0.0254482
HP09053	cg08331946	NA	Hypomethylated	-0.306842	0.000158314	NA	NA	NA
MIR487A	cg00395657	NA	Hypomethylated	-0.306915	0.000809717	NA	NA	NA
AICDA	cg10465202	ILMN_2164164	Hypomethylated	-0.306918	0.00308221	-0.336812	-0.0874628	0.565285
FAM71B	cg26593521	NA	Hypomethylated	-0.306995	1.45195e-05	NA	NA	NA
ESRRB	cg04073696	ILMN_1707398	Hypomethylated	-0.306999	2.16992e-05	0.218712	-0.0393333	0.370641
MIR496	cg06265809	NA	Hypomethylated	-0.307133	0.000360125	NA	NA	NA
MIR154	cg06265809	NA	Hypomethylated	-0.307133	0.000360125	NA	NA	NA
SLC7A14	cg24977541	ILMN_1676602	Hypomethylated	-0.307155	0.00019059	-0.516119	-0.114381	0.000463504
OR6X1	cg17538768	ILMN_1756210	Hypomethylated	-0.307244	0.000944301	0.0605144	-0.047845	0.555481
OR6X1	cg17538768	ILMN_2140034	Hypomethylated	-0.307244	0.000944301	0.116761	0.0512505	0.378471
GALNT15	cg05287437	ILMN_1813104	Hypomethylated	-0.307367	4.31316e-06	-0.0506636	0.407602	0.00976892
LINC01020	cg24763840	NA	Hypomethylated	-0.307387	0.00720188	NA	NA	NA
TAS2R1	cg01824325	ILMN_1809098	Hypomethylated	-0.307464	0.00147068	-0.131328	0.0595766	0.0574706
COX7B2	cg10910685	ILMN_1674658	Hypomethylated	-0.307487	0.00401489	-0.518447	0.696622	0.187696
APBB1IP	cg14640477	ILMN_1801710	Hypomethylated	-0.307601	4.52861e-05	-0.0520441	0.437433	0.0227146
SAA3P	cg00442802	NA	Hypomethylated	-0.307665	2.16992e-05	NA	NA	NA
GREM2	cg17112200	ILMN_1678816	Hypomethylated	-0.307695	0.000500029	0.263188	-0.494634	2.06281e-05
NINJ2	cg05534515	ILMN_1731745	Hypomethylated	-0.30775	3.93816e-06	-0.137835	0.199433	0.901524
CLEC1B	cg26955491	ILMN_1745103	Hypomethylated	-0.307766	0.00401489	-0.0102546	0.0418207	0.73228
SLITRK4	cg17740349	ILMN_2199768	Hypomethylated	-0.307811	0.000109202	0.0365774	0.236834	0.311669
FMR1NB	cg22914265	ILMN_1657141	Hypomethylated	-0.30787	0.00019059	-0.13135	0.2959	0.000880007
MIR758	cg11035122	NA	Hypomethylated	-0.307875	0.000401885	NA	NA	NA
MIR329-2	cg11035122	NA	Hypomethylated	-0.307875	0.000401885	NA	NA	NA
MIR329-1	cg11035122	NA	Hypomethylated	-0.307875	0.000401885	NA	NA	NA
MIR323A	cg11035122	NA	Hypomethylated	-0.307875	0.000401885	NA	NA	NA
KRT38	cg14680360	ILMN_1741544	Hypomethylated	-0.307878	0.000119334	-0.132305	0.0689163	0.121059
GPR50	cg09953945	ILMN_1694483	Hypomethylated	-0.307881	0.00720188	-0.112386	-0.0379254	0.213264
MNDA	cg21433495	ILMN_1738992	Hypomethylated	-0.307895	0.0012124	0.0393111	-0.0795915	0.121059
MDGA2	cg21698101	ILMN_1684447	Hypomethylated	-0.307937	0.000809717	-0.286759	0.0880764	0.0537521
LYVE1	cg03908676	ILMN_1808114	Hypomethylated	-0.308049	1.26336e-07	-0.430248	0.618738	0.00351473
LYVE1	cg03908676	ILMN_2210753	Hypomethylated	-0.308049	1.26336e-07	-0.424456	0.270171	0.419134
LOR	cg06970571	ILMN_1718387	Hypomethylated	-0.30807	0.000897085	-0.125546	0.0584477	0.0295327
MIR205	cg12386297	NA	Hypomethylated	-0.308209	0.00565351	NA	NA	NA
MS4A6A	cg04353769	ILMN_1797731	Hypomethylated	-0.308218	0.00019059	-0.217402	0.92463	0.0115476
MS4A6A	cg04353769	ILMN_2359800	Hypomethylated	-0.308218	0.00019059	-0.261974	0.544905	0.197637
MS4A6A	cg04353769	ILMN_1721035	Hypomethylated	-0.308218	0.00019059	-0.165807	0.761184	0.0984852
WDR64	cg19670472	ILMN_1797204	Hypomethylated	-0.30831	0.000149053	-0.0527301	-0.0171817	0.636135
MBD3L1	cg15523060	ILMN_1679822	Hypomethylated	-0.30832	0.000119334	0.252299	0.0100301	0.787693
PAX4	cg01999908	ILMN_1793101	Hypomethylated	-0.308331	0.000474115	-0.259466	-0.00076222	0.595185
MIR487B	cg14361526	NA	Hypomethylated	-0.30843	5.59856e-05	NA	NA	NA
MIR539	cg14361526	NA	Hypomethylated	-0.30843	5.59856e-05	NA	NA	NA
IGF2BP2	cg27506390	ILMN_1702447	Hypomethylated	-0.308484	4.52861e-05	-0.310836	0.324731	0.0699288
CDH11	cg12074857	ILMN_1672611	Hypomethylated	-0.308523	0.00250746	-0.0632276	0.62322	0.259243
TSPAN18	cg11983285	ILMN_1699980	Hypomethylated	-0.30862	2.21458e-06	-0.475587	0.421894	0.023596
TSPAN18	cg11983285	ILMN_1710899	Hypomethylated	-0.30862	2.21458e-06	-0.278516	0.0445376	0.0519695
PHACTR3	cg12510055	ILMN_1799424	Hypomethylated	-0.30863	0.00245836	-0.266966	0.018819	0.259243
PHACTR3	cg12510055	ILMN_2411864	Hypomethylated	-0.30863	0.00245836	-0.301596	-0.0336422	0.104562
PHACTR3	cg12510055	ILMN_1666222	Hypomethylated	-0.30863	0.00245836	0.105882	0.201363	0.0453261
TRIM34	cg01709766	ILMN_2255142	Hypomethylated	-0.308641	3.63349e-05	0.0518891	0.0683281	0.0367115
TRIM34	cg01709766	ILMN_2336902	Hypomethylated	-0.308641	3.63349e-05	-0.00600157	0.00931828	0.743262
TRIM34	cg01709766	NA	Hypomethylated	-0.308641	3.63349e-05	NA	NA	NA
H1FNT	cg24009650	ILMN_1756125	Hypomethylated	-0.308664	2.40176e-05	0.153379	-0.0199479	0.49846
CD244	cg12886054	ILMN_1702534	Hypomethylated	-0.30869	6.51754e-07	-0.26998	-0.0552566	0.0845224
CD1E	cg09478478	ILMN_1784272	Hypomethylated	-0.308787	0.000557409	0.360811	0.0415365	0.187696
CD1E	cg09478478	ILMN_2335754	Hypomethylated	-0.308787	0.000557409	0.292914	-0.373289	1.3907e-05
SIRPD	cg17423978	ILMN_1769886	Hypomethylated	-0.30884	0.00250746	0.157617	0.00815322	0.710482
LOC101928372	cg23035852	NA	Hypomethylated	-0.308971	1.08161e-05	NA	NA	NA
OR7A5	cg03078820	ILMN_1711353	Hypomethylated	-0.308998	0.000202214	0.0974517	0.0175317	0.229763
BMP15	cg05463948	ILMN_1702755	Hypomethylated	-0.309004	0.00419246	-0.0614924	0.0250753	0.710482
GAL3ST3	cg16325573	ILMN_1904786	Hypomethylated	-0.309064	0.000381051	-0.0045376	-0.0555055	0.0871788
GAL3ST3	cg16325573	ILMN_1697081	Hypomethylated	-0.309064	0.000381051	0.293501	-0.0014919	0.26544
LOC101927851	cg26374282	NA	Hypomethylated	-0.309101	2.0108e-05	NA	NA	NA
SEMA5A	cg09699193	ILMN_1656927	Hypomethylated	-0.309154	0.000360125	0.0446509	0.0377235	0.489272
SEMA5A	cg09699193	ILMN_1880012	Hypomethylated	-0.309154	0.000360125	0.117166	0.108142	0.29795
RXRG	cg26419494	ILMN_1750624	Hypomethylated	-0.309215	3.28468e-06	-0.183082	0.0603304	0.0677105
GNG2	cg16230983	ILMN_1807925	Hypomethylated	-0.30923	0.00010235	-0.193257	-0.0841972	0.00252258
DCANP1	cg16079749	ILMN_1701911	Hypomethylated	-0.309237	0.000119334	-0.00955985	-0.0917466	0.427564
C11orf63	cg27379379	ILMN_2268593	Hypomethylated	-0.309415	0.00017879	0.120149	0.0244032	0.378474
C11orf63	cg27379379	ILMN_1709050	Hypomethylated	-0.309415	0.00017879	0.500454	-0.0893056	0.0218619
C11orf63	cg27379379	ILMN_1680659	Hypomethylated	-0.309415	0.00017879	0.46268	-0.183474	0.00207803
C11orf63	cg27379379	ILMN_1767103	Hypomethylated	-0.309415	0.00017879	0.282316	0.0206078	0.832825
C11orf63	cg27379379	ILMN_2243516	Hypomethylated	-0.309415	0.00017879	-0.323383	0.394011	0.00154438
SYNDIG1L	cg01670876	NA	Hypomethylated	-0.309461	0.000214675	NA	NA	NA
MIR936	cg04205369	NA	Hypomethylated	-0.309534	2.0108e-05	NA	NA	NA
MIR128-2	cg22978384	NA	Hypomethylated	-0.309552	0.00109982	NA	NA	NA
MYH1	cg00421089	ILMN_2051113	Hypomethylated	-0.309563	0.00073083	0.262891	0.0745693	0.453438
MYH1	cg00421089	ILMN_1798923	Hypomethylated	-0.309563	0.00073083	-0.0311579	0.0889345	0.0955543
KIR2DL4	cg13444135	ILMN_2390197	Hypomethylated	-0.309577	0.00169833	-0.413184	0.110252	0.00403967
KIR2DL4	cg13444135	ILMN_1693207	Hypomethylated	-0.309577	0.00169833	0.304399	-0.0316468	0.121059
KIR2DL4	cg13444135	ILMN_1739756	Hypomethylated	-0.309577	0.00169833	-0.181906	0.0880157	0.0159868
OR10J5	cg12068949	ILMN_1779555	Hypomethylated	-0.309588	0.00140105	-0.170516	-0.000845057	0.565285
LELP1	cg23219336	ILMN_1810321	Hypomethylated	-0.309691	0.000589035	-0.0548522	0.0415972	0.0380408
PPP2R2C	cg17141798	NA	Hypomethylated	-0.309744	3.28468e-06	NA	NA	NA
IQSEC3	cg12760313	ILMN_2282366	Hypomethylated	-0.309745	2.3366e-05	0.0412818	-0.0385225	0.378474
S100A7	cg21258001	ILMN_1757351	Hypomethylated	-0.309806	0.00069337	0.130127	0.0500512	0.168928
PGLYRP3	cg08244156	ILMN_2046751	Hypomethylated	-0.309808	0.00044889	-0.0300715	0.00959228	0.832825
PGLYRP3	cg08244156	ILMN_2046750	Hypomethylated	-0.309808	0.00044889	-0.417526	0.0759514	0.178128
HECW1	cg18386431	ILMN_1790645	Hypomethylated	-0.309829	0.000527657	0.266911	0.0269484	0.224165
APBB1IP	cg14704968	ILMN_1801710	Hypomethylated	-0.30986	0.00664731	0.0356814	0.437433	0.0227146
TCF4	cg15419813	ILMN_1814194	Hypomethylated	-0.309886	0.000131834	0.261062	0.357306	0.304758
KIF2B	cg05770314	ILMN_2135537	Hypomethylated	-0.309927	0.000809717	-0.0792568	-0.0321008	0.471167
KIF2B	cg05770314	ILMN_1652181	Hypomethylated	-0.309927	0.000809717	0.0280408	-0.00546969	0.787693
LRRN2	cg18185008	ILMN_1689288	Hypomethylated	-0.309936	2.0108e-05	0.12799	-0.0573364	0.178128
LRRN2	cg18185008	ILMN_1781841	Hypomethylated	-0.309936	2.0108e-05	0.113585	-0.172861	0.155804
LRRN2	cg18185008	ILMN_1696657	Hypomethylated	-0.309936	2.0108e-05	0.150986	0.169689	0.114231
FAR2	cg07375732	NA	Hypomethylated	-0.310073	0.000305062	NA	NA	NA
HOXB3	cg12570134	ILMN_1689874	Hypomethylated	-0.310101	3.79929e-08	-0.0314117	0.0151914	0.901524
SNORD113-4	cg03629141	NA	Hypomethylated	-0.310209	0.0026932	NA	NA	NA
TNIP3	cg24215459	NA	Hypomethylated	-0.310225	0.00140105	NA	NA	NA
PAX4	cg17147579	ILMN_1793101	Hypomethylated	-0.310241	0.00044889	-0.225188	-0.00076222	0.595185
DCHS2	cg21578543	ILMN_1731741	Hypomethylated	-0.310461	0.00224422	-0.182129	0.0111407	0.890009
NAPSA	cg14894368	ILMN_1784040	Hypomethylated	-0.3105	0.000241943	0.0125174	-0.16949	0.00291134
AR	cg01218690	ILMN_1659572	Hypomethylated	-0.310523	0.000500029	0.0958977	1.34196	6.05881e-05
AR	cg01218690	ILMN_1792540	Hypomethylated	-0.310523	0.000500029	0.389192	0.287952	0.000676064
AR	cg01218690	ILMN_1767351	Hypomethylated	-0.310523	0.000500029	0.163925	1.8899	0.00143195
EPB41L3	cg11298331	ILMN_2109197	Hypomethylated	-0.310536	0.00017879	0.372727	0.153955	0.81018
OXR1	cg05353977	NA	Hypomethylated	-0.310583	0.00127293	NA	NA	NA
KRTAP5-3	cg24922969	ILMN_1701525	Hypomethylated	-0.3106	0.00017879	-0.315401	0.0401153	0.250133
MPEG1	cg27236490	NA	Hypomethylated	-0.31069	9.59197e-05	NA	NA	NA
MTMR8	cg26046924	ILMN_1710652	Hypomethylated	-0.310742	0.00497719	-0.0272995	-0.103195	0.0187236
MTMR8	cg26046924	ILMN_2160140	Hypomethylated	-0.310742	0.00497719	0.149355	-0.0809693	0.959365
C15orf32	cg18629938	ILMN_1773848	Hypomethylated	-0.310773	0.000140288	-0.342966	0.0341745	0.101487
PAX4	cg06491240	ILMN_1793101	Hypomethylated	-0.310777	0.00154427	-0.107666	-0.00076222	0.595185
SYT13	cg10124482	ILMN_1658499	Hypomethylated	-0.310871	3.13835e-05	0.444954	-0.183416	0.00555171
FCAR	cg05252264	ILMN_2379967	Hypomethylated	-0.31098	0.000622313	-0.31323	-0.0738332	0.131895
FCAR	cg05252264	ILMN_2279367	Hypomethylated	-0.31098	0.000622313	-0.281395	0.69049	0.000188503
TG	cg09156165	ILMN_1747586	Hypomethylated	-0.311015	6.17998e-05	0.108498	-0.00992391	0.462255
LBHD1	cg17999820	ILMN_1739345	Hypomethylated	-0.31105	0.000119334	-0.569474	-0.11789	0.241255
UQCC3	cg17999820	NA	Hypomethylated	-0.31105	0.000119334	NA	NA	NA
CCL7	cg01520122	ILMN_1683456	Hypomethylated	-0.311059	0.000994278	-0.190409	-0.0155713	0.419134
RTL9	cg09105790	ILMN_1794950	Hypomethylated	-0.311079	2.70921e-05	-0.0552161	0.00196485	0.67823
APLNR	cg20322837	ILMN_1700183	Hypomethylated	-0.311225	0.00169833	0.124913	1.67337	5.30457e-07
HYDIN	cg14387040	ILMN_2286379	Hypomethylated	-0.311304	2.79424e-07	0.266998	0.0848641	0.0899022
NYAP2	cg12318392	ILMN_1781890	Hypomethylated	-0.311413	0.00169833	0.0597613	-0.043336	0.311669
LINC01470	cg04850395	NA	Hypomethylated	-0.311539	0.000401885	NA	NA	NA
RBFOX1	cg20485225	ILMN_1787689	Hypomethylated	-0.311651	0.000241943	-0.31101	0.063897	0.0845203
A2MP1	cg14335324	NA	Hypomethylated	-0.311666	0.00613412	NA	NA	NA
OR2Y1	cg02735829	ILMN_1791587	Hypomethylated	-0.311673	7.87216e-05	-0.254341	-0.0237855	0.114231
MAPK9	cg07737211	ILMN_2400292	Hypomethylated	-0.311691	0.00161928	-0.721562	0.072369	0.536118
MAPK9	cg07737211	ILMN_2400297	Hypomethylated	-0.311691	0.00161928	-0.0420857	0.120409	0.104562
RTL1	cg06999127	NA	Hypomethylated	-0.311704	0.000271877	NA	NA	NA
LINC02347	cg22939345	NA	Hypomethylated	-0.311817	0.00019059	NA	NA	NA
TARM1	cg04236294	NA	Hypomethylated	-0.311845	0.000256383	NA	NA	NA
ZNF215	cg27614123	ILMN_1749502	Hypomethylated	-0.31201	0.00234689	0.256789	0.0692743	0.688919
BLID	cg03225882	ILMN_1807331	Hypomethylated	-0.312033	0.000322591	0.128793	0.00684749	0.73228
CXCR1	cg15768138	ILMN_1662524	Hypomethylated	-0.312036	3.38159e-05	-0.112985	-0.029963	0.507745
MIR889	cg18096939	NA	Hypomethylated	-0.312055	6.00928e-05	NA	NA	NA
MIR539	cg18096939	NA	Hypomethylated	-0.312055	6.00928e-05	NA	NA	NA
MYH8	cg11660726	ILMN_1754244	Hypomethylated	-0.312112	0.00115418	-0.0764576	0.0721863	0.394435
OR2M5	cg08261617	ILMN_1699872	Hypomethylated	-0.312158	0.000897085	0.24398	-0.040491	0.798915
MIR134	cg22423977	NA	Hypomethylated	-0.312206	3.38159e-05	NA	NA	NA
MIR668	cg22423977	NA	Hypomethylated	-0.312206	3.38159e-05	NA	NA	NA
MIR485	cg22423977	NA	Hypomethylated	-0.312206	3.38159e-05	NA	NA	NA
MIR382	cg22423977	NA	Hypomethylated	-0.312206	3.38159e-05	NA	NA	NA
LINC02359	cg08457141	NA	Hypomethylated	-0.312219	1.23701e-05	NA	NA	NA
TUBA3C	cg15615022	ILMN_1679482	Hypomethylated	-0.31224	0.000140288	0.0408358	0.421879	0.61551
OR10V1	cg02657539	ILMN_1759087	Hypomethylated	-0.312267	0.00140105	-0.476079	-0.0658247	0.370644
CAMK1G	cg26963675	ILMN_1804339	Hypomethylated	-0.312289	0.000131834	0.104418	-0.113118	0.0125404
OR4D1	cg25279294	ILMN_1675425	Hypomethylated	-0.312302	0.00076983	-0.256834	-0.139218	0.00755702
MIR323B	cg06934265	NA	Hypomethylated	-0.31232	0.000119334	NA	NA	NA
MIR485	cg06934265	NA	Hypomethylated	-0.31232	0.000119334	NA	NA	NA
MIR668	cg06934265	NA	Hypomethylated	-0.31232	0.000119334	NA	NA	NA
TMEM200C	cg22978017	ILMN_1710536	Hypomethylated	-0.312327	0.000897085	0.107528	0.0467385	0.278138
TMEM200C	cg22978017	ILMN_2236726	Hypomethylated	-0.312327	0.000897085	0.211123	-0.0399122	0.192619
EPPIN	cg09809732	ILMN_1798753	Hypomethylated	-0.312367	2.70921e-05	-0.218587	-0.00701759	0.890009
EPPIN	cg09809732	ILMN_2356378	Hypomethylated	-0.312367	2.70921e-05	-0.300883	-0.0823308	0.104562
EPPIN-WFDC6	cg09809732	NA	Hypomethylated	-0.312367	2.70921e-05	NA	NA	NA
KCNIP4	cg04224557	ILMN_2285648	Hypomethylated	-0.312405	0.00044889	-0.170559	-0.00751097	0.832825
KCNIP4	cg04224557	ILMN_1699469	Hypomethylated	-0.312405	0.00044889	-0.501333	-0.0177283	0.545761
MIR515-2	cg03799024	NA	Hypomethylated	-0.312412	3.38159e-05	NA	NA	NA
MIR515-1	cg03799024	NA	Hypomethylated	-0.312412	3.38159e-05	NA	NA	NA
LILRA5	cg24577485	ILMN_2357419	Hypomethylated	-0.312415	0.00204565	0.226571	0.0562195	0.625786
LILRA5	cg24577485	ILMN_2266595	Hypomethylated	-0.312415	0.00204565	0.293158	-0.0145805	0.565282
LILRA5	cg24577485	ILMN_1726545	Hypomethylated	-0.312415	0.00204565	-0.116152	-0.0398354	0.114231
DNM3-IT1	cg13520547	NA	Hypomethylated	-0.312662	3.91293e-05	NA	NA	NA
TMEM132B	cg02262358	ILMN_1717923	Hypomethylated	-0.312664	0.00825931	0.256571	0.051024	0.517117
PIWIL1	cg11511495	ILMN_1701220	Hypomethylated	-0.312671	0.00133591	0.311782	-0.038797	0.489272
SCHIP1	cg17689034	ILMN_1794598	Hypomethylated	-0.312748	1.04986e-05	0.490752	-0.0955651	0.355284
OPRD1	cg19738506	ILMN_1707368	Hypomethylated	-0.312982	6.24981e-06	-0.333934	0.0118005	0.182865
MOS	cg00636390	ILMN_1760479	Hypomethylated	-0.313102	0.000322591	0.0833132	-0.0590677	0.202741
LOC284379	cg11353792	ILMN_2083137	Hypomethylated	-0.313165	5.6875e-06	0.168731	0.0610658	0.657046
CMA1	cg12092915	ILMN_1770772	Hypomethylated	-0.313183	1.5742e-05	0.0726289	0.0279636	0.333017
TMEM200C	cg26544134	ILMN_1710536	Hypomethylated	-0.313209	0.000401885	0.263028	0.0467385	0.278138
TMEM200C	cg26544134	ILMN_2236726	Hypomethylated	-0.313209	0.000401885	0.353794	-0.0399122	0.192619
REXO1L2P	cg24664347	NA	Hypomethylated	-0.313236	0.00204565	NA	NA	NA
OPRM1	cg13245264	NA	Hypomethylated	-0.313249	0.000340945	NA	NA	NA
SOX30	cg03853593	ILMN_1793213	Hypomethylated	-0.31327	0.00073083	0.182591	0.0258319	0.982579
SOX30	cg03853593	ILMN_1702430	Hypomethylated	-0.31327	0.00073083	0.338208	0.00310202	0.901524
MIR520G	cg21456301	NA	Hypomethylated	-0.31341	0.000116261	NA	NA	NA
LOC101929415	cg05450771	NA	Hypomethylated	-0.31343	0.000424807	NA	NA	NA
KCNIP4	cg10090994	ILMN_1699469	Hypomethylated	-0.313431	0.000853265	-0.377832	-0.0177283	0.545761
IFI16	cg24539090	ILMN_1710937	Hypomethylated	-0.313433	0.000202214	0.295126	0.391931	0.23546
TPRXL	cg23013114	ILMN_2120636	Hypomethylated	-0.313525	0.000401885	-0.0294912	0.0726214	0.124591
TPRXL	cg23013114	ILMN_2120631	Hypomethylated	-0.313525	0.000401885	-0.305258	0.0491089	0.402571
LRRC3B	cg07784084	ILMN_1708861	Hypomethylated	-0.313559	0.00133591	-0.00196899	0.0559956	0.259243
LRRC3B	cg07784084	ILMN_2131447	Hypomethylated	-0.313559	0.00133591	-0.0198228	0.0463672	0.362912
DMD	cg11890626	ILMN_1667756	Hypomethylated	-0.313583	0.0196769	0.216074	0.0211458	0.798915
DMD	cg11890626	ILMN_1653434	Hypomethylated	-0.313583	0.0196769	0.201843	-0.198522	0.000158351
DMD	cg11890626	ILMN_2381286	Hypomethylated	-0.313583	0.0196769	0.307549	0.0287781	0.333017
DMD	cg11890626	ILMN_1656315	Hypomethylated	-0.313583	0.0196769	-0.325688	0.0651433	0.147494
MIR496	cg02883666	NA	Hypomethylated	-0.313592	0.00073083	NA	NA	NA
LINC02375	cg20678703	NA	Hypomethylated	-0.313596	0.00133591	NA	NA	NA
SNORD114-13	cg25996157	NA	Hypomethylated	-0.31362	0.000557409	NA	NA	NA
SNORD114-22	cg09848749	NA	Hypomethylated	-0.313847	0.000214675	NA	NA	NA
SNORD114-21	cg09848749	NA	Hypomethylated	-0.313847	0.000214675	NA	NA	NA
MIR1468	cg08264124	NA	Hypomethylated	-0.313881	0.00195203	NA	NA	NA
CACNG7	cg06810777	ILMN_1669816	Hypomethylated	-0.313976	0.00073083	0.0444033	0.0290226	0.776512
TRAF3IP3	cg22916645	ILMN_1780397	Hypomethylated	-0.313977	3.13835e-05	-0.0861611	-0.216771	0.000835141
CDH11	cg18056414	ILMN_1672611	Hypomethylated	-0.313981	0.0012124	0.103706	0.62322	0.259243
LCP2	cg04822621	ILMN_1658962	Hypomethylated	-0.313991	0.00044889	-0.314399	-0.0372281	0.565285
GRM5	cg02671779	ILMN_1688614	Hypomethylated	-0.313992	0.000149053	0.257176	0.0235131	0.20275
TCHHL1	cg08918985	ILMN_1675808	Hypomethylated	-0.313994	0.000557409	0.255788	-0.0169704	0.69967
PPP1R17	cg27254259	ILMN_1737819	Hypomethylated	-0.313998	0.00169833	-0.182531	-0.0217061	0.259243
GSG1L	cg18981845	ILMN_1671055	Hypomethylated	-0.314077	0.000168417	0.220265	0.00866889	0.378474
OR14C36	cg10901801	ILMN_1674997	Hypomethylated	-0.314112	0.0158896	0.224661	-0.0444935	0.347762
SNORD114-31	cg18646828	NA	Hypomethylated	-0.314129	0.000305062	NA	NA	NA
COL8A1	cg21175685	ILMN_2246563	Hypomethylated	-0.314137	0.00186299	-0.307228	0.0775616	0.311669
COL8A1	cg21175685	ILMN_1685433	Hypomethylated	-0.314137	0.00186299	-0.50333	1.33884	0.0053083
COL8A1	cg21175685	ILMN_2402392	Hypomethylated	-0.314137	0.00186299	-0.49426	0.877027	0.124591
NAPSA	cg25286393	ILMN_1784040	Hypomethylated	-0.314264	4.52861e-05	-0.105007	-0.16949	0.00291134
EPB41L3	cg14708469	ILMN_2109197	Hypomethylated	-0.314285	5.20818e-05	0.341496	0.153955	0.81018
ALKBH3	cg16660301	ILMN_2134062	Hypomethylated	-0.314321	5.20818e-05	-0.223728	-0.106305	0.139524
LINC01721	cg26492243	NA	Hypomethylated	-0.314448	0.00945804	NA	NA	NA
C1QB	cg03941108	ILMN_1796409	Hypomethylated	-0.314654	6.17998e-05	-0.0814137	1.6883	1.48572e-05
TNMD	cg08048696	ILMN_1763587	Hypomethylated	-0.3147	0.000168417	0.350454	0.0808302	0.028462
OR9Q1	cg02422920	ILMN_1741939	Hypomethylated	-0.314794	0.00140105	-0.0524774	-0.0471814	0.402568
MIR216A	cg25249448	NA	Hypomethylated	-0.314815	1.5742e-05	NA	NA	NA
MIR134	cg13753460	NA	Hypomethylated	-0.314817	5.19542e-06	NA	NA	NA
MIR668	cg13753460	NA	Hypomethylated	-0.314817	5.19542e-06	NA	NA	NA
MIR485	cg13753460	NA	Hypomethylated	-0.314817	5.19542e-06	NA	NA	NA
LILRB5	cg21821759	ILMN_2339294	Hypomethylated	-0.314848	0.00076983	-0.0482344	0.668608	0.000167863
LILRB5	cg21821759	ILMN_1732919	Hypomethylated	-0.314848	0.00076983	0.100282	0.0679003	0.0677105
CDH13	cg25671785	ILMN_1766925	Hypomethylated	-0.314871	0.000287906	0.0807868	0.248949	0.0194688
GAS7	cg00842918	ILMN_1687018	Hypomethylated	-0.314913	0.0010459	-0.268333	-0.0461941	0.178128
GAS7	cg00842918	ILMN_1745994	Hypomethylated	-0.314913	0.0010459	-0.049928	0.0362731	0.410803
GAS7	cg00842918	ILMN_1790080	Hypomethylated	-0.314913	0.0010459	-0.190876	-0.0212598	0.229763
TMEM114	cg14032653	NA	Hypomethylated	-0.315004	0.000381051	NA	NA	NA
MIR411	cg18440069	NA	Hypomethylated	-0.315018	0.000589035	NA	NA	NA
MIR379	cg18440069	NA	Hypomethylated	-0.315018	0.000589035	NA	NA	NA
CPNE6	cg05757440	ILMN_1738058	Hypomethylated	-0.315165	2.70921e-05	0.199571	-0.135675	0.410803
C11orf63	cg02502449	ILMN_2268593	Hypomethylated	-0.315187	5.59856e-05	0.0901008	0.0244032	0.378474
C11orf63	cg02502449	ILMN_1709050	Hypomethylated	-0.315187	5.59856e-05	0.522424	-0.0893056	0.0218619
C11orf63	cg02502449	ILMN_1680659	Hypomethylated	-0.315187	5.59856e-05	0.547608	-0.183474	0.00207803
C11orf63	cg02502449	ILMN_1767103	Hypomethylated	-0.315187	5.59856e-05	0.251795	0.0206078	0.832825
C11orf63	cg02502449	ILMN_2243516	Hypomethylated	-0.315187	5.59856e-05	-0.36953	0.394011	0.00154438
SNORD114-21	cg02351406	NA	Hypomethylated	-0.315209	0.00147068	NA	NA	NA
KIR2DL4	cg18948661	ILMN_2390197	Hypomethylated	-0.315223	0.000256383	-0.255329	0.110252	0.00403967
KIR2DL4	cg18948661	ILMN_1693207	Hypomethylated	-0.315223	0.000256383	-0.138286	-0.0316468	0.121059
KIR2DL4	cg18948661	ILMN_1739756	Hypomethylated	-0.315223	0.000256383	0.16502	0.0880157	0.0159868
SLAMF7	cg26341552	ILMN_1710923	Hypomethylated	-0.315349	0.000149053	-0.140202	0.000248399	0.253146
C1orf68	cg26420391	NA	Hypomethylated	-0.315387	0.00250746	NA	NA	NA
DDX53	cg08264725	ILMN_1754163	Hypomethylated	-0.315403	6.17998e-05	-0.136361	-0.0710589	0.0380421
S100A7A	cg18938328	ILMN_1673191	Hypomethylated	-0.315467	0.000305062	-0.173019	0.021922	0.23546
MIR654	cg13995230	NA	Hypomethylated	-0.315529	0.00169833	NA	NA	NA
MIR376B	cg13995230	NA	Hypomethylated	-0.315529	0.00169833	NA	NA	NA
MIR376A1	cg13995230	NA	Hypomethylated	-0.315529	0.00169833	NA	NA	NA
MIR376A2	cg13995230	NA	Hypomethylated	-0.315529	0.00169833	NA	NA	NA
MIR890	cg01651728	NA	Hypomethylated	-0.315582	0.000622313	NA	NA	NA
SNORD114-12	cg07333667	NA	Hypomethylated	-0.315747	0.000527657	NA	NA	NA
SNORD114-11	cg07333667	NA	Hypomethylated	-0.315747	0.000527657	NA	NA	NA
A2MP1	cg23570073	NA	Hypomethylated	-0.315935	0.00456678	NA	NA	NA
UNC79	cg10432942	ILMN_1695061	Hypomethylated	-0.315947	0.000401885	0.185696	0.001161	0.94777
UNC79	cg10432942	ILMN_1688227	Hypomethylated	-0.315947	0.000401885	-0.0714898	0.0945302	0.0210372
CRAT8	cg25378465	NA	Hypomethylated	-0.316003	0.000656412	NA	NA	NA
C10orf71	cg00554833	NA	Hypomethylated	-0.316005	0.000944301	NA	NA	NA
MIR1197	cg25562958	NA	Hypomethylated	-0.31603	8.99324e-05	NA	NA	NA
MIR380	cg25562958	NA	Hypomethylated	-0.31603	8.99324e-05	NA	NA	NA
MIR323A	cg25562958	NA	Hypomethylated	-0.31603	8.99324e-05	NA	NA	NA
MIR2054	cg11976164	NA	Hypomethylated	-0.316091	0.00140105	NA	NA	NA
TSLP	cg05874032	ILMN_1662884	Hypomethylated	-0.316104	2.91488e-05	-0.315815	-0.0524854	0.0955543
CST7	cg26450106	ILMN_1679826	Hypomethylated	-0.316213	0.000131834	-0.0350662	-0.102877	0.00351452
OR52E8	cg07833852	ILMN_1764613	Hypomethylated	-0.316216	0.000622313	-0.18355	0.0815864	0.0614005
MS4A13	cg05584078	ILMN_1799504	Hypomethylated	-0.31622	0.000168417	0.0449128	-0.0347538	0.517117
MS4A13	cg05584078	ILMN_2233689	Hypomethylated	-0.31622	0.000168417	0.0178299	-0.00201283	0.471161
LINC01288	cg23625761	NA	Hypomethylated	-0.316264	0.000809717	NA	NA	NA
CDH11	cg03802982	ILMN_1672611	Hypomethylated	-0.316292	0.00017879	0.00131224	0.62322	0.259243
OR8U1	cg15240320	ILMN_2206041	Hypomethylated	-0.316306	0.000340945	0.0151526	0.0215128	0.936186
OR8U8	cg15240320	ILMN_1722515	Hypomethylated	-0.316306	0.000340945	-0.132535	0.103174	0.0317784
OR8U8	cg15240320	NA	Hypomethylated	-0.316306	0.000340945	NA	NA	NA
OR8U1	cg15240320	NA	Hypomethylated	-0.316306	0.000340945	NA	NA	NA
LINC02210-CRHR1	cg06475362	NA	Hypomethylated	-0.316313	1.34783e-05	NA	NA	NA
OR5B12	cg05048730	ILMN_1740776	Hypomethylated	-0.316339	9.59197e-05	0.0494065	-0.0650066	0.0141714
BEX1	cg11307246	ILMN_1702637	Hypomethylated	-0.316393	0.000424807	0.0108632	0.060018	0.901524
BEX1	cg11307246	ILMN_2234697	Hypomethylated	-0.316393	0.000424807	0.282575	0.38908	0.00580514
SLC1A6	cg11264635	ILMN_2171471	Hypomethylated	-0.316489	0.000557409	-0.141282	0.00691343	0.849901
KIR3DX1	cg24119869	NA	Hypomethylated	-0.316517	0.000897085	NA	NA	NA
OR10G7	cg08606418	ILMN_1814562	Hypomethylated	-0.316556	0.000424807	0.262626	-0.0228998	0.667605
TMEM52B	cg26078873	ILMN_1727606	Hypomethylated	-0.316573	7.36328e-05	-0.139046	0.0311524	0.776514
LINC02368	cg25756180	NA	Hypomethylated	-0.316605	0.000853265	NA	NA	NA
LINC02369	cg25756180	NA	Hypomethylated	-0.316605	0.000853265	NA	NA	NA
LOC101928128	cg15733510	NA	Hypomethylated	-0.316629	0.00234689	NA	NA	NA
PAK5	cg00252162	ILMN_1803655	Hypomethylated	-0.316656	0.000897085	-0.0708332	0.0730192	0.657046
PAK5	cg00252162	ILMN_1770938	Hypomethylated	-0.316656	0.000897085	0.388866	0.00571787	0.128203
LOC101927640	cg22587186	NA	Hypomethylated	-0.316685	0.000158314	NA	NA	NA
LILRB4	cg02421734	ILMN_2355953	Hypomethylated	-0.316695	0.000322591	-0.167471	0.260349	0.00229044
LILRB4	cg02421734	ILMN_1778974	Hypomethylated	-0.316695	0.000322591	-0.31278	-0.0255182	0.67823
MIR299	cg19603100	NA	Hypomethylated	-0.31675	0.00076983	NA	NA	NA
MIR380	cg19603100	NA	Hypomethylated	-0.31675	0.00076983	NA	NA	NA
MIR495	cg21809913	NA	Hypomethylated	-0.31676	0.000116261	NA	NA	NA
SYT2	cg05437285	ILMN_1770857	Hypomethylated	-0.316762	2.17782e-07	-0.137085	0.0263652	0.688919
IQCJ	cg12094084	NA	Hypomethylated	-0.316771	0.00676733	NA	NA	NA
IQCJ-SCHIP1	cg12094084	NA	Hypomethylated	-0.316771	0.00676733	NA	NA	NA
CHST8	cg13494587	NA	Hypomethylated	-0.316854	0.000241943	NA	NA	NA
TSLP	cg25524233	NA	Hypomethylated	-0.31688	0.000305062	NA	NA	NA
CLEC7A	cg21250433	ILMN_1700610	Hypomethylated	-0.316991	0.000809717	0.0100444	0.00324787	0.657046
CLEC7A	cg21250433	ILMN_2323992	Hypomethylated	-0.316991	0.000809717	-0.35616	0.00458894	0.821484
CLEC7A	cg21250433	ILMN_1654504	Hypomethylated	-0.316991	0.000809717	-0.0243416	0.0312088	0.173483
MAGEA10	cg13994408	ILMN_1708901	Hypomethylated	-0.316996	8.86868e-06	0.0251067	-0.0419056	0.187696
MAGEA10	cg13994408	ILMN_1741430	Hypomethylated	-0.316996	8.86868e-06	-0.269744	0.0211118	0.821484
CMKLR1	cg13248299	ILMN_1673030	Hypomethylated	-0.317043	0.000381051	0.181515	0.237095	0.00132798
LINC02239	cg08258765	NA	Hypomethylated	-0.317157	0.000897085	NA	NA	NA
GNG2	cg17936807	ILMN_1807925	Hypomethylated	-0.317248	0.000168417	0.258452	-0.0841972	0.00252258
CD1B	cg05142233	ILMN_1726230	Hypomethylated	-0.31725	0.000656412	0.0626405	0.00876118	0.765381
MEP1B	cg20102585	ILMN_1734694	Hypomethylated	-0.317278	8.99324e-05	0.345315	0.00838	0.462255
MARCH1	cg19400238	NA	Hypomethylated	-0.317284	0.00154427	NA	NA	NA
USP6	cg16610939	NA	Hypomethylated	-0.317575	3.28468e-06	NA	NA	NA
OR2Z1	cg06060634	ILMN_1779406	Hypomethylated	-0.317579	0.000241943	0.178857	0.016059	0.489272
MIR507	cg16319308	NA	Hypomethylated	-0.317584	0.00419246	NA	NA	NA
MIR506	cg16319308	NA	Hypomethylated	-0.317584	0.00419246	NA	NA	NA
OR2G2	cg02788731	ILMN_1772179	Hypomethylated	-0.317599	0.000474115	-0.171	0.000781879	0.832825
SLAMF7	cg04244970	ILMN_1710923	Hypomethylated	-0.317607	0.000256383	-0.0969295	0.000248399	0.253146
FGF6	cg03069242	ILMN_1764605	Hypomethylated	-0.317641	0.00204565	-0.017638	0.0114391	0.378474
FGF6	cg03069242	ILMN_2188091	Hypomethylated	-0.317641	0.00204565	-0.149022	-0.0569023	0.311669
DCUN1D5	cg24211980	ILMN_1726839	Hypomethylated	-0.317677	1.08161e-05	-0.187573	0.290128	0.0594036
DCUN1D5	cg24211980	ILMN_2124352	Hypomethylated	-0.317677	1.08161e-05	-0.0661024	0.0787014	0.410803
PAGE1	cg10796634	ILMN_1778623	Hypomethylated	-0.31768	0.00044889	-0.142658	0.0525673	0.462255
CCL13	cg02706575	ILMN_1783593	Hypomethylated	-0.317712	0.000271877	-0.122756	-0.0960395	0.419131
LCE1A	cg01975957	ILMN_1679960	Hypomethylated	-0.317883	0.00017879	-0.103842	-0.0393743	0.262325
CDH4	cg07130626	ILMN_1769891	Hypomethylated	-0.317894	7.36328e-05	0.0144173	-0.0136937	0.936186
VPS25	cg22123774	ILMN_2149566	Hypomethylated	-0.318029	4.52861e-05	0.248607	0.140762	0.192619
VPS25	cg22123774	ILMN_1767691	Hypomethylated	-0.318029	4.52861e-05	-0.0698272	0.0986281	0.318683
OR7D4	cg18044044	ILMN_1729020	Hypomethylated	-0.318052	0.000131834	-0.137784	0.0234399	0.192619
SIRPD	cg25737664	ILMN_1769886	Hypomethylated	-0.318211	2.91488e-05	-0.0179705	0.00815322	0.710482
GABRA3	cg11428427	ILMN_1715551	Hypomethylated	-0.318239	0.00115418	-0.0863982	0.133018	0.0016236
MIR105-2	cg11428427	NA	Hypomethylated	-0.318239	0.00115418	NA	NA	NA
RBFOX1	cg23132538	ILMN_1787689	Hypomethylated	-0.31824	2.71801e-06	-0.039217	0.063897	0.0845203
ITGBL1	cg24727383	ILMN_1653719	Hypomethylated	-0.318242	8.99324e-05	0.00955964	0.099871	0.164464
DMD	cg23583446	ILMN_1667756	Hypomethylated	-0.318316	0.00245836	0.187152	0.0211458	0.798915
DMD	cg23583446	ILMN_1653434	Hypomethylated	-0.318316	0.00245836	0.132988	-0.198522	0.000158351
DMD	cg23583446	ILMN_2381286	Hypomethylated	-0.318316	0.00245836	0.343285	0.0287781	0.333017
DMD	cg23583446	ILMN_1656315	Hypomethylated	-0.318316	0.00245836	-0.216343	0.0651433	0.147494
EPB41L3	cg11865832	NA	Hypomethylated	-0.318334	0.000424807	NA	NA	NA
OR10X1	cg06308621	ILMN_1799327	Hypomethylated	-0.318417	0.00044889	0.133535	0.0294887	0.0722064
TPO	cg10370591	ILMN_2357155	Hypomethylated	-0.318453	1.61339e-06	-0.16392	0.0853579	0.0144601
PLD5	cg03002586	ILMN_1706051	Hypomethylated	-0.318459	0.00161928	-0.00901376	0.0579159	0.26544
OR2M5	cg20065449	ILMN_1699872	Hypomethylated	-0.31848	0.000158314	0.219213	-0.040491	0.798915
MIR496	cg09213165	NA	Hypomethylated	-0.31858	0.00017879	NA	NA	NA
COMMD8	cg04568345	ILMN_2210713	Hypomethylated	-0.318646	9.59197e-05	-0.114572	0.0447973	0.218666
COMMD8	cg04568345	ILMN_1765644	Hypomethylated	-0.318646	9.59197e-05	0.284092	-0.0493467	0.23546
GYPC	cg11167210	ILMN_1682332	Hypomethylated	-0.318728	0.00367692	0.379451	0.118459	0.304758
GYPC	cg11167210	ILMN_1668039	Hypomethylated	-0.318728	0.00367692	0.421175	0.236054	0.657046
ZNF536	cg12980723	ILMN_2150586	Hypomethylated	-0.318728	0.000500029	0.108381	-0.058666	0.0871788
ZNF536	cg12980723	ILMN_1772155	Hypomethylated	-0.318728	0.000500029	-0.138367	0.0543745	0.278138
SIRPB2	cg27097106	NA	Hypomethylated	-0.31873	0.000149053	NA	NA	NA
GRM5	cg17173856	ILMN_1688614	Hypomethylated	-0.318737	0.000158314	0.241485	0.0235131	0.20275
OR4A16	cg19539556	ILMN_1808683	Hypomethylated	-0.318829	0.000401885	0.0225544	-0.0729957	0.0166351
LOC102723427	cg14345933	NA	Hypomethylated	-0.318877	1.61339e-06	NA	NA	NA
ZNF80	cg03109316	ILMN_1673299	Hypomethylated	-0.318919	0.000944301	0.384844	0.0174922	0.26544
MIR518B	cg15993786	NA	Hypomethylated	-0.318925	6.00928e-05	NA	NA	NA
ASB12	cg11331191	ILMN_1656364	Hypomethylated	-0.318933	0.000271877	0.187071	0.0937217	0.0699288
CST13P	cg22150051	ILMN_2065383	Hypomethylated	-0.319007	0.000322591	-0.211768	0.00390361	0.555481
SLC39A12-AS1	cg19494249	NA	Hypomethylated	-0.319009	2.0108e-05	NA	NA	NA
LPA	cg17028067	ILMN_2260643	Hypomethylated	-0.319058	0.00250746	-0.675246	-0.123209	0.0614005
LPA	cg17028067	ILMN_2346987	Hypomethylated	-0.319058	0.00250746	0.0668128	0.0730899	0.844201
LPA	cg17028067	ILMN_1731670	Hypomethylated	-0.319058	0.00250746	-0.500327	0.0632798	0.0202397
LINC02345	cg22056640	NA	Hypomethylated	-0.319124	0.00073083	NA	NA	NA
SNORD113-6	cg25045972	NA	Hypomethylated	-0.319181	0.000853265	NA	NA	NA
LILRP2	cg19845720	NA	Hypomethylated	-0.319276	0.000271877	NA	NA	NA
LINC02207	cg00271156	NA	Hypomethylated	-0.319286	0.00073083	NA	NA	NA
OR1J2	cg11568797	ILMN_1679973	Hypomethylated	-0.319372	3.59751e-06	0.0892885	0.00538221	0.471167
MYT1L	cg02589604	ILMN_1685582	Hypomethylated	-0.319375	7.87216e-05	-0.0902424	0.00463648	0.605309
MYT1L	cg02589604	ILMN_2223034	Hypomethylated	-0.319375	7.87216e-05	-0.217856	-0.00252958	0.625786
FPR3	cg14551693	ILMN_2203271	Hypomethylated	-0.319399	8.86868e-06	0.0382753	0.363785	0.104562
JAM3	cg18719782	ILMN_1769575	Hypomethylated	-0.319403	7.36328e-05	0.266754	0.0895788	0.444716
ZNF479	cg20306025	ILMN_1652969	Hypomethylated	-0.319491	5.59856e-05	-0.305515	-0.0758888	0.575171
LINC00922	cg02944238	NA	Hypomethylated	-0.319579	0.000305062	NA	NA	NA
CEACAM6	cg16549361	ILMN_1712522	Hypomethylated	-0.319591	0.000119334	-0.527467	0.129017	0.394438
CDH13	cg18383872	ILMN_1766925	Hypomethylated	-0.319595	8.99324e-05	0.2131	0.248949	0.0194688
LOC101928417	cg18383872	NA	Hypomethylated	-0.319595	8.99324e-05	NA	NA	NA
MEFV	cg09623034	ILMN_2115752	Hypomethylated	-0.319683	7.87216e-05	-0.454822	-0.0485326	0.0537521
MEFV	cg09623034	ILMN_1804738	Hypomethylated	-0.319683	7.87216e-05	-0.0105983	0.0544809	0.046916
LINC01020	cg06634886	NA	Hypomethylated	-0.319706	0.00017879	NA	NA	NA
TRHR	cg12484411	ILMN_1719393	Hypomethylated	-0.319718	0.000149053	-0.216424	-0.0150134	0.605309
TRHR	cg12484411	ILMN_2062832	Hypomethylated	-0.319718	0.000149053	0.00519772	-0.0158251	0.667601
S100A12	cg06121507	ILMN_1748915	Hypomethylated	-0.31986	0.00664731	-0.158479	0.0508445	0.402571
HMP19	cg19414040	ILMN_1728803	Hypomethylated	-0.319928	2.3366e-05	0.229076	-0.0115592	0.410803
HRH2	cg05011238	NA	Hypomethylated	-0.319955	4.85813e-05	NA	NA	NA
BCOR	cg04751297	NA	Hypomethylated	-0.319995	6.82147e-06	NA	NA	NA
SIRPD	cg24336547	ILMN_1769886	Hypomethylated	-0.320012	0.000474115	0.113448	0.00815322	0.710482
KRT38	cg07933967	ILMN_1741544	Hypomethylated	-0.320046	0.000202214	-0.0833093	0.0689163	0.121059
OXR1	cg04046119	NA	Hypomethylated	-0.320074	0.000557409	NA	NA	NA
MYT1L	cg00913032	ILMN_1685582	Hypomethylated	-0.320224	0.000116261	-0.245717	0.00463648	0.605309
MYT1L	cg00913032	ILMN_2223034	Hypomethylated	-0.320224	0.000116261	-0.0643353	-0.00252958	0.625786
LINC01548	cg11056129	NA	Hypomethylated	-0.320315	0.000305062	NA	NA	NA
KIF23	cg10700076	ILMN_1811472	Hypomethylated	-0.320326	3.28468e-06	0.179758	0.531106	2.67207e-05
KIF23	cg10700076	ILMN_1716553	Hypomethylated	-0.320326	3.28468e-06	-0.29998	0.0623843	0.333017
VSTM1	cg26631127	ILMN_1763455	Hypomethylated	-0.320377	8.86868e-06	0.0584771	-0.0201295	0.347762
CCDC73	cg14465237	ILMN_1730745	Hypomethylated	-0.320395	3.18157e-07	0.357282	0.0853453	0.0502366
RBFOX1	cg00654511	ILMN_1787689	Hypomethylated	-0.320505	3.91293e-05	-0.126215	0.063897	0.0845203
ITLN1	cg08356693	ILMN_2165993	Hypomethylated	-0.320507	5.20818e-05	-0.409859	0.0457157	0.61551
LINGO2	cg09482935	ILMN_1695978	Hypomethylated	-0.320523	0.00177815	0.200418	-0.0003227	0.0819318
HRH2	cg25599573	ILMN_1722411	Hypomethylated	-0.32055	0.000474115	-0.0979432	-0.0428354	0.710482
DRD2	cg03695081	ILMN_1658214	Hypomethylated	-0.320597	1.34854e-08	0.0835295	-0.00897099	0.526578
DRD2	cg03695081	ILMN_1675057	Hypomethylated	-0.320597	1.34854e-08	0.182236	-0.238687	0.0240468
DRD2	cg03695081	ILMN_2401494	Hypomethylated	-0.320597	1.34854e-08	0.374994	-0.0354848	0.378474
NLRP9	cg06000701	ILMN_1698897	Hypomethylated	-0.320656	0.000202214	0.198037	-0.0429366	0.00146895
C4BPA	cg17803430	ILMN_1810752	Hypomethylated	-0.320838	1.61339e-06	-0.429933	-0.0304264	0.754296
FBXO15	cg10320000	ILMN_1755281	Hypomethylated	-0.320849	8.4166e-05	0.0656603	0.0243538	0.29795
MIR1185-1	cg10079327	NA	Hypomethylated	-0.320949	0.0010459	NA	NA	NA
PHACTR3	cg00589161	ILMN_1799424	Hypomethylated	-0.320974	0.00133591	-0.104371	0.018819	0.259243
PHACTR3	cg00589161	ILMN_2411864	Hypomethylated	-0.320974	0.00133591	-0.309648	-0.0336422	0.104562
PHACTR3	cg00589161	ILMN_1666222	Hypomethylated	-0.320974	0.00133591	0.00974447	0.201363	0.0453261
LINC02207	cg08189583	NA	Hypomethylated	-0.321062	0.000474115	NA	NA	NA
EPB41L3	cg04815066	NA	Hypomethylated	-0.321067	0.000474115	NA	NA	NA
OR51B5	cg17356367	ILMN_1657002	Hypomethylated	-0.321182	3.91293e-05	0.155898	0.000293005	0.565285
OR51B5	cg17356367	ILMN_2063446	Hypomethylated	-0.321182	3.91293e-05	-0.241205	-0.0137219	0.844201
FCER1A	cg08256145	ILMN_1688423	Hypomethylated	-0.32121	0.000897085	0.337868	-1.23435	2.46255e-07
HECW1	cg14251509	ILMN_1790645	Hypomethylated	-0.321249	0.00133591	0.404352	0.0269484	0.224165
MS4A3	cg19739596	ILMN_2374904	Hypomethylated	-0.321251	3.63349e-05	-0.280672	0.0132931	0.878516
MS4A3	cg19739596	ILMN_1751625	Hypomethylated	-0.321251	3.63349e-05	-0.19053	0.0552169	0.117607
MS4A3	cg19739596	ILMN_1695530	Hypomethylated	-0.321251	3.63349e-05	-0.0954598	0.111728	0.139527
SNORD114-22	cg14219236	NA	Hypomethylated	-0.321277	0.00076983	NA	NA	NA
SNORD114-21	cg14219236	NA	Hypomethylated	-0.321277	0.00076983	NA	NA	NA
ALOX5AP	cg00897144	NA	Hypomethylated	-0.321342	3.13835e-05	NA	NA	NA
LINC00706	cg09446870	NA	Hypomethylated	-0.321382	0.000500029	NA	NA	NA
ZNF536	cg26406587	ILMN_2150586	Hypomethylated	-0.321405	0.000527657	0.0600668	-0.058666	0.0871788
ZNF536	cg26406587	ILMN_1772155	Hypomethylated	-0.321405	0.000527657	-0.550541	0.0543745	0.278138
ARSH	cg13965132	ILMN_1757896	Hypomethylated	-0.321421	0.000256383	0.158279	0.0221741	0.924615
IQCJ	cg02325869	NA	Hypomethylated	-0.321492	0.00214258	NA	NA	NA
OR4D2	cg10233463	ILMN_1807883	Hypomethylated	-0.321502	0.00019059	0.158818	0.0113858	0.462255
OR4D2	cg10233463	ILMN_2207960	Hypomethylated	-0.321502	0.00019059	0.0105135	-0.00218066	0.325796
SIGLEC16	cg20454486	ILMN_2229261	Hypomethylated	-0.32167	1.85635e-05	0.194766	0.0289032	0.143468
GIF	cg01282204	ILMN_1731547	Hypomethylated	-0.321792	0.000305062	-0.338996	-0.0661575	0.164464
SLC25A52	cg13627714	ILMN_2186078	Hypomethylated	-0.321895	1.04986e-05	0.0159926	-0.0213828	0.585138
MSRA	cg13405608	ILMN_2228180	Hypomethylated	-0.32193	0.00019059	0.35893	-0.800567	2.48625e-06
OR4A15	cg14716792	ILMN_2129600	Hypomethylated	-0.321963	0.000401885	-0.0705489	-0.0106825	0.688919
SNORD114-13	cg05202424	NA	Hypomethylated	-0.322335	2.0108e-05	NA	NA	NA
KSR1	cg25986712	ILMN_1754798	Hypomethylated	-0.322451	8.86868e-06	0.0685131	0.0375035	0.462255
CHRM2	cg06708107	ILMN_1761574	Hypomethylated	-0.322472	7.87216e-05	-0.0491523	-0.0633882	0.0594086
CHRM2	cg06708107	ILMN_1729402	Hypomethylated	-0.322472	7.87216e-05	0.21076	-0.00795372	0.355287
CHRM2	cg06708107	ILMN_2358718	Hypomethylated	-0.322472	7.87216e-05	-0.189831	0.0739043	0.043782
SP140	cg24995347	ILMN_1703263	Hypomethylated	-0.322508	1.45295e-07	-0.268418	0.0556328	0.104562
SP140	cg24995347	ILMN_2246882	Hypomethylated	-0.322508	1.45295e-07	-0.417443	-0.0107781	0.765381
SP140	cg24995347	ILMN_1778599	Hypomethylated	-0.322508	1.45295e-07	-0.286205	-0.138053	0.00463483
TUBA3C	cg05006718	ILMN_1679482	Hypomethylated	-0.322613	0.000149053	0.129136	0.421879	0.61551
OR4D6	cg17257444	ILMN_1813776	Hypomethylated	-0.322726	0.00127293	-0.142231	-0.0357152	0.139527
ARSF	cg05046076	NA	Hypomethylated	-0.323092	6.89344e-05	NA	NA	NA
FCER1A	cg14696870	ILMN_1688423	Hypomethylated	-0.323094	0.000809717	0.410395	-1.23435	2.46255e-07
FCRL3	cg24881910	ILMN_1699599	Hypomethylated	-0.323177	0.000656412	0.0921202	-0.0547735	0.0537521
FCRL3	cg24881910	ILMN_1797428	Hypomethylated	-0.323177	0.000656412	0.150599	0.0746353	0.0677105
CLEC9A	cg03900817	ILMN_1673238	Hypomethylated	-0.323203	0.000109202	0.296173	-0.147345	0.00179298
CLEC9A	cg03900817	ILMN_2068274	Hypomethylated	-0.323203	0.000109202	0.266016	-0.145693	0.00119959
LOC102724020	cg03900817	NA	Hypomethylated	-0.323203	0.000109202	NA	NA	NA
KIR2DL4	cg24838349	ILMN_2390197	Hypomethylated	-0.323261	0.000589035	-0.319526	0.110252	0.00403967
KIR2DL4	cg24838349	ILMN_1693207	Hypomethylated	-0.323261	0.000589035	-0.156201	-0.0316468	0.121059
KIR2DL4	cg24838349	ILMN_1739756	Hypomethylated	-0.323261	0.000589035	-0.275514	0.0880157	0.0159868
MIR526A1	cg14119827	NA	Hypomethylated	-0.323265	0.000131834	NA	NA	NA
JAML	cg13751113	ILMN_1778723	Hypomethylated	-0.323281	2.98837e-06	-0.738727	-0.186949	0.00789122
NLRP11	cg25870663	ILMN_1790843	Hypomethylated	-0.32343	4.85813e-05	0.183593	0.0839341	0.124591
C17orf77	cg02777834	ILMN_2185604	Hypomethylated	-0.323468	0.000322591	-0.419713	0.0126084	0.970969
ERC2	cg07959956	ILMN_1769195	Hypomethylated	-0.323472	1.85635e-05	0.236457	-0.0773026	0.0210372
RBFOX1	cg14243851	ILMN_1787689	Hypomethylated	-0.323497	0.000131834	-0.46195	0.063897	0.0845203
MIR5584	cg10637930	NA	Hypomethylated	-0.323504	2.40176e-05	NA	NA	NA
CDH4	cg08903736	ILMN_1769891	Hypomethylated	-0.323635	0.00401489	0.0646991	-0.0136937	0.936186
SLC2A9	cg23642392	ILMN_1668312	Hypomethylated	-0.323686	1.85635e-05	0.648843	-0.0844904	0.0594086
SLC2A9	cg23642392	ILMN_1723803	Hypomethylated	-0.323686	1.85635e-05	-0.0262472	-0.00458172	0.585138
SIRPB2	cg07571344	NA	Hypomethylated	-0.323717	1.15684e-06	NA	NA	NA
DPM3	cg13653668	ILMN_2376408	Hypomethylated	-0.323753	0.000897085	-0.314979	0.168101	0.565282
DPM3	cg13653668	ILMN_2402674	Hypomethylated	-0.323753	0.000897085	-0.278842	0.253959	0.149533
DNAH17	cg22590498	NA	Hypomethylated	-0.323763	2.16992e-05	NA	NA	NA
NFASC	cg26843350	ILMN_1715713	Hypomethylated	-0.323827	3.91293e-05	-0.102052	0.057853	0.340338
NFASC	cg26843350	ILMN_1657199	Hypomethylated	-0.323827	3.91293e-05	0.448597	-0.00849168	0.480173
NFASC	cg26843350	ILMN_1657009	Hypomethylated	-0.323827	3.91293e-05	0.0736348	-0.0658131	0.147494
OR7G1	cg21360918	ILMN_1789666	Hypomethylated	-0.323945	0.000944301	-0.175436	-0.0419687	0.278138
LINC02347	cg22135490	NA	Hypomethylated	-0.323953	0.00133591	NA	NA	NA
NCAM1	cg21727486	ILMN_1791588	Hypomethylated	-0.323983	0.0012124	-0.0573496	0.0407716	0.0699288
NCAM1	cg21727486	ILMN_1702305	Hypomethylated	-0.323983	0.0012124	-0.169898	0.0578457	0.128203
NCAM1	cg21727486	ILMN_1676289	Hypomethylated	-0.323983	0.0012124	-0.159732	0.339568	0.394438
NCAM1	cg21727486	ILMN_2398184	Hypomethylated	-0.323983	0.0012124	-0.0489096	0.0126391	0.636135
LOC101928697	cg10802118	NA	Hypomethylated	-0.324004	1.04986e-05	NA	NA	NA
LINC01884	cg22591653	NA	Hypomethylated	-0.324038	0.00127293	NA	NA	NA
TCHH	cg22603037	ILMN_1681248	Hypomethylated	-0.324085	7.87216e-05	-0.541283	-0.0115579	0.480173
SELP	cg09439497	ILMN_1715417	Hypomethylated	-0.324173	0.000287906	-0.0181281	-0.0158058	0.20275
TTC33	cg13700051	ILMN_1807088	Hypomethylated	-0.324174	5.6875e-06	-0.166587	0.0269113	0.67823
OR9I1	cg10689409	ILMN_1734690	Hypomethylated	-0.324192	4.52861e-05	0.0569801	0.131284	0.0306379
OR9Q1	cg10689409	ILMN_1741939	Hypomethylated	-0.324192	4.52861e-05	0.00977416	-0.0471814	0.402568
OR9Q1	cg10689409	NA	Hypomethylated	-0.324192	4.52861e-05	NA	NA	NA
OR9I1	cg10689409	NA	Hypomethylated	-0.324192	4.52861e-05	NA	NA	NA
PLAG1	cg20909773	ILMN_1696270	Hypomethylated	-0.324209	0.000305062	0.214619	-0.090223	0.00170641
PLAG1	cg20909773	ILMN_2287653	Hypomethylated	-0.324209	0.000305062	0.25086	-0.0772398	0.247151
RBFOX1	cg23334840	ILMN_1787689	Hypomethylated	-0.324213	0.000116261	-0.110357	0.063897	0.0845203
ENTPD1	cg13471990	ILMN_1773125	Hypomethylated	-0.32423	0.000340945	-0.0106885	0.52052	0.0016236
OR2V1	cg19202803	NA	Hypomethylated	-0.32427	0.000809717	NA	NA	NA
NPL	cg04044927	ILMN_1782070	Hypomethylated	-0.324273	6.32645e-09	0.159188	0.830099	0.000125145
NPL	cg04044927	ILMN_2149494	Hypomethylated	-0.324273	6.32645e-09	0.0399754	0.787617	7.74101e-05
TNR	cg13115534	ILMN_1806492	Hypomethylated	-0.324389	0.00133591	0.0523249	-0.0557089	0.419134
ACACB	cg02022322	ILMN_1763852	Hypomethylated	-0.324526	0.000227527	0.575968	0.153056	0.333017
NRG1	cg06209975	ILMN_1657607	Hypomethylated	-0.324585	0.000500029	-0.0402293	0.0783132	0.0537521
NRG1	cg06209975	ILMN_1811954	Hypomethylated	-0.324585	0.000500029	0.313957	0.0845314	0.00240395
NRG1	cg06209975	ILMN_1737252	Hypomethylated	-0.324585	0.000500029	0.156481	0.0180675	0.901524
NRG1	cg06209975	ILMN_2298888	Hypomethylated	-0.324585	0.000500029	0.0231311	-0.0525443	0.124591
SYT5	cg13356285	ILMN_1755571	Hypomethylated	-0.324601	0.00186299	-0.561189	-0.0816288	0.743262
SYT5	cg13356285	NA	Hypomethylated	-0.324601	0.00186299	NA	NA	NA
LINC02368	cg16478734	NA	Hypomethylated	-0.324636	0.00127293	NA	NA	NA
LINC02369	cg16478734	NA	Hypomethylated	-0.324636	0.00127293	NA	NA	NA
SEMA5A	cg16477662	ILMN_1656927	Hypomethylated	-0.324645	0.000340945	0.0872614	0.0377235	0.489272
SEMA5A	cg16477662	ILMN_1880012	Hypomethylated	-0.324645	0.000340945	0.147965	0.108142	0.29795
C12orf54	cg26543311	ILMN_1675616	Hypomethylated	-0.32465	0.000656412	0.3229	-0.18683	0.0009271
DEFB119	cg06372145	ILMN_1706838	Hypomethylated	-0.324714	0.00044889	-0.3904	-0.00539712	0.798915
DEFB119	cg06372145	ILMN_1725640	Hypomethylated	-0.324714	0.00044889	-0.157958	-0.0265016	0.436092
C1QTNF7	cg22686240	NA	Hypomethylated	-0.324719	0.000287906	NA	NA	NA
IL18RAP	cg21972222	ILMN_1721762	Hypomethylated	-0.324723	0.000214675	0.0242858	0.260985	0.0677105
IVL	cg05440289	ILMN_1775883	Hypomethylated	-0.324741	9.59197e-05	0.0611325	-0.017226	0.436092
SNORD114-16	cg12725520	NA	Hypomethylated	-0.324777	0.000305062	NA	NA	NA
TAS2R1	cg06301070	ILMN_1809098	Hypomethylated	-0.324806	0.000944301	-0.0932323	0.0595766	0.0574706
MIR154	cg23029159	NA	Hypomethylated	-0.32482	0.000149053	NA	NA	NA
PDZRN4	cg17625751	ILMN_1707323	Hypomethylated	-0.324928	0.00294683	0.424682	-0.189896	0.000438821
PDZRN4	cg17625751	ILMN_1682987	Hypomethylated	-0.324928	0.00294683	0.467286	-0.239897	0.00146895
CDH13	cg20674254	ILMN_1766925	Hypomethylated	-0.325052	0.000202214	0.246934	0.248949	0.0194688
L3MBTL4-AS1	cg12146771	NA	Hypomethylated	-0.325086	0.00161928	NA	NA	NA
LOC100996671	cg24123067	NA	Hypomethylated	-0.325262	0.000809717	NA	NA	NA
LINC02270	cg18110941	NA	Hypomethylated	-0.325313	0.000271877	NA	NA	NA
COX7B2	cg08756327	ILMN_1674658	Hypomethylated	-0.325507	0.00140105	-0.457746	0.696622	0.187696
OR4D9	cg21031602	ILMN_1714841	Hypomethylated	-0.325663	0.00073083	0.27159	0.103058	0.0166358
CDH12	cg18748085	ILMN_1709269	Hypomethylated	-0.325687	0.000656412	-0.400258	0.0455236	0.555481
SLAMF1	cg18881723	ILMN_1770768	Hypomethylated	-0.325693	0.000202214	-0.430666	-0.086565	0.0422824
HRH1	cg26864526	NA	Hypomethylated	-0.325747	2.98837e-06	NA	NA	NA
AADACL3	cg19620994	NA	Hypomethylated	-0.325829	3.13835e-05	NA	NA	NA
OR8K3	cg07851948	ILMN_1808262	Hypomethylated	-0.325851	0.000809717	0.145168	0.00929993	0.444716
MIR380	cg00175487	NA	Hypomethylated	-0.325885	4.21319e-05	NA	NA	NA
OR2H2	cg06244333	ILMN_1812980	Hypomethylated	-0.326	0.00017879	0.212154	-0.0548379	0.754296
GNG2	cg15872094	ILMN_1807925	Hypomethylated	-0.326141	6.24981e-06	0.117445	-0.0841972	0.00252258
GRAMD1B	cg10227124	NA	Hypomethylated	-0.326217	0.00044889	NA	NA	NA
OR2L3	cg15478184	ILMN_1754846	Hypomethylated	-0.326338	0.00322309	0.0800397	-0.0431598	0.69967
OR2L13	cg15478184	ILMN_2044061	Hypomethylated	-0.326338	0.00322309	0.0202297	0.113465	0.0329551
OR2L13	cg15478184	ILMN_1701454	Hypomethylated	-0.326338	0.00322309	-0.597627	0.0539409	0.247151
OR2L13	cg15478184	NA	Hypomethylated	-0.326338	0.00322309	NA	NA	NA
OR2L3	cg15478184	NA	Hypomethylated	-0.326338	0.00322309	NA	NA	NA
OR5W2	cg02979850	ILMN_1757164	Hypomethylated	-0.326383	0.000158314	-0.0566848	0.04786	0.197637
SNORD113-7	cg24324415	NA	Hypomethylated	-0.326394	0.000500029	NA	NA	NA
OR6K2	cg10909088	ILMN_1684901	Hypomethylated	-0.326599	0.000116261	-0.120678	0.0276202	0.471167
REC114	cg12056138	ILMN_2145490	Hypomethylated	-0.326601	0.000557409	0.0131046	0.0861602	0.110933
A2MP1	cg21386674	NA	Hypomethylated	-0.326852	0.00214258	NA	NA	NA
EPB41L3	cg18328794	ILMN_2109197	Hypomethylated	-0.326856	0.000322591	0.392756	0.153955	0.81018
GNG2	cg10897932	ILMN_1807925	Hypomethylated	-0.326968	2.21458e-06	0.221091	-0.0841972	0.00252258
SNAP25	cg21992509	ILMN_1740555	Hypomethylated	-0.326992	4.85813e-05	0.262529	-0.0695762	4.72686e-05
SNAP25	cg21992509	ILMN_2408080	Hypomethylated	-0.326992	4.85813e-05	0.29639	0.0365899	0.821484
KIR2DL4	cg00876196	ILMN_2390197	Hypomethylated	-0.327086	0.000305062	-0.193165	0.110252	0.00403967
KIR2DL4	cg00876196	ILMN_1693207	Hypomethylated	-0.327086	0.000305062	-0.103877	-0.0316468	0.121059
KIR2DL4	cg00876196	ILMN_1739756	Hypomethylated	-0.327086	0.000305062	-0.239081	0.0880157	0.0159868
CDH13	cg14624806	ILMN_1766925	Hypomethylated	-0.327098	0.000622313	0.213013	0.248949	0.0194688
IGFL1	cg14631701	ILMN_1743950	Hypomethylated	-0.327197	0.000401885	-0.0980985	-0.00793325	0.959365
MNDA	cg26237275	ILMN_1738992	Hypomethylated	-0.327253	0.000360125	0.0574405	-0.0795915	0.121059
RBFOX1	cg01436880	ILMN_1787689	Hypomethylated	-0.327303	4.52861e-05	-0.123145	0.063897	0.0845203
ZC3H12B	cg02775256	ILMN_1814629	Hypomethylated	-0.327377	0.00204565	0.214114	-0.121746	0.0329551
EPPIN	cg12144304	ILMN_1798753	Hypomethylated	-0.327609	0.000557409	-0.226039	-0.00701759	0.890009
EPPIN	cg12144304	ILMN_2356378	Hypomethylated	-0.327609	0.000557409	-0.0552761	-0.0823308	0.104562
A2M	cg00146928	ILMN_1745607	Hypomethylated	-0.327627	0.00186299	-0.296214	-0.109093	0.743262
KRT33A	cg21479786	ILMN_1731800	Hypomethylated	-0.327756	1.23701e-05	-0.238533	0.11118	0.0485525
KRT33A	cg21479786	ILMN_2129312	Hypomethylated	-0.327756	1.23701e-05	-0.191259	0.0322224	0.394438
COL6A3	cg04232044	ILMN_2307861	Hypomethylated	-0.327819	0.00069337	0.301884	0.927856	0.0218619
COL6A3	cg04232044	ILMN_1706643	Hypomethylated	-0.327819	0.00069337	0.274236	0.720524	0.028462
IFNA2	cg13235447	ILMN_1698186	Hypomethylated	-0.32787	0.000656412	-0.331329	-0.048193	0.101487
LINC01428	cg10429592	NA	Hypomethylated	-0.3279	0.00281519	NA	NA	NA
OR10H5	cg09208173	ILMN_1764050	Hypomethylated	-0.328088	3.28468e-06	-0.24433	-0.0261132	0.147494
OR10H5	cg09208173	ILMN_2188384	Hypomethylated	-0.328088	3.28468e-06	0.0858237	0.0806989	0.0845224
MIR521-2	cg00101104	NA	Hypomethylated	-0.328259	0.00019059	NA	NA	NA
CLEC2B	cg22063680	ILMN_1784608	Hypomethylated	-0.328285	0.000109202	0.0620423	-0.0268127	0.410803
FOXR2	cg26217484	ILMN_1711758	Hypomethylated	-0.328315	0.00019059	-0.082915	0.0262509	0.959365
SLAMF7	cg04009575	ILMN_1710923	Hypomethylated	-0.328432	0.00109982	0.0329559	0.000248399	0.253146
MIR655	cg11005998	NA	Hypomethylated	-0.328436	0.000500029	NA	NA	NA
DEFB115	cg19500220	NA	Hypomethylated	-0.328551	0.00069337	NA	NA	NA
ST3GAL6	cg04068578	ILMN_1781560	Hypomethylated	-0.328585	2.21458e-06	0.474218	-0.183995	0.0722064
CADM3	cg06203976	ILMN_1701827	Hypomethylated	-0.328616	0.000994278	0.230527	0.015153	0.555481
CST9L	cg02592239	ILMN_1720485	Hypomethylated	-0.328679	0.000241943	-0.509775	0.0332265	0.128198
HRH2	cg00752716	NA	Hypomethylated	-0.328699	0.000241943	NA	NA	NA
GABRB1	cg24892508	ILMN_2159730	Hypomethylated	-0.328708	0.000994278	-0.081798	0.0792515	0.0106252
GAS7	cg23818106	ILMN_1687018	Hypomethylated	-0.328734	0.00017879	-0.138959	-0.0461941	0.178128
GAS7	cg23818106	ILMN_1745994	Hypomethylated	-0.328734	0.00017879	0.334172	0.0362731	0.410803
GAS7	cg23818106	ILMN_1790080	Hypomethylated	-0.328734	0.00017879	-0.254886	-0.0212598	0.229763
SLC2A14	cg05229457	ILMN_1668865	Hypomethylated	-0.328798	0.000287906	-0.282183	0.0165855	0.721353
OR6K2	cg02245566	ILMN_1684901	Hypomethylated	-0.328986	0.00076983	-0.0967063	0.0276202	0.471167
OR3A4P	cg08099626	NA	Hypomethylated	-0.329019	0.000149053	NA	NA	NA
TNIP3	cg02233041	ILMN_1707591	Hypomethylated	-0.329028	3.13835e-05	-0.0393775	0.0765079	0.402571
TCN1	cg25072920	ILMN_1768469	Hypomethylated	-0.329178	0.000322591	0.145177	-0.700687	0.0101891
LOC102724053	cg15828855	NA	Hypomethylated	-0.329224	0.00541914	NA	NA	NA
TUB	cg16382258	ILMN_1810227	Hypomethylated	-0.329283	0.00019059	0.0293251	-0.0305993	0.821484
SNORD114-25	cg10472263	NA	Hypomethylated	-0.329308	0.000557409	NA	NA	NA
SNORD114-26	cg10472263	NA	Hypomethylated	-0.329308	0.000557409	NA	NA	NA
H2BFWT	cg11188837	ILMN_1660283	Hypomethylated	-0.329365	0.000809717	-0.392386	0.037122	0.192619
MIR519B	cg01800061	NA	Hypomethylated	-0.329434	0.000381051	NA	NA	NA
MIR526B	cg01800061	NA	Hypomethylated	-0.329434	0.000381051	NA	NA	NA
SEMA5A	cg13497866	ILMN_1656927	Hypomethylated	-0.329445	0.000527657	0.170679	0.0377235	0.489272
SEMA5A	cg13497866	ILMN_1880012	Hypomethylated	-0.329445	0.000527657	0.124208	0.108142	0.29795
HECW1	cg16868641	ILMN_1790645	Hypomethylated	-0.329495	0.00140105	0.240605	0.0269484	0.224165
ZP4	cg05992515	ILMN_1711662	Hypomethylated	-0.329683	0.00147068	-0.202743	0.0320452	0.787693
LPO	cg16441044	ILMN_1670767	Hypomethylated	-0.329731	0.000322591	0.0284163	0.0354996	0.580142
CDH13	cg16278635	ILMN_1766925	Hypomethylated	-0.329733	0.000305062	0.262797	0.248949	0.0194688
LOC101928446	cg16278635	NA	Hypomethylated	-0.329733	0.000305062	NA	NA	NA
NINJ2	cg25089903	ILMN_1731745	Hypomethylated	-0.329828	8.22767e-07	-0.0297677	0.199433	0.901524
MRPL11	cg04513562	ILMN_2316540	Hypomethylated	-0.329849	0.000202214	0.238319	0.36321	0.00936429
MRPL11	cg04513562	ILMN_1690371	Hypomethylated	-0.329849	0.000202214	-0.0866355	0.389368	0.00936336
MRPL11	cg04513562	ILMN_1676458	Hypomethylated	-0.329849	0.000202214	-0.305207	-0.089771	0.959365
GABRB1	cg24949632	ILMN_2159730	Hypomethylated	-0.329853	0.000202214	-0.139538	0.0792515	0.0106252
L3MBTL4	cg27086746	ILMN_1775646	Hypomethylated	-0.329935	0.000168417	-0.043062	-0.0607202	0.151605
LPA	cg16960593	ILMN_2260643	Hypomethylated	-0.329956	0.000109202	-0.521323	-0.123209	0.0614005
LPA	cg16960593	ILMN_2346987	Hypomethylated	-0.329956	0.000109202	0.0938375	0.0730899	0.844201
LPA	cg16960593	ILMN_1731670	Hypomethylated	-0.329956	0.000109202	-0.379444	0.0632798	0.0202397
KCNIP4	cg13655242	ILMN_2285648	Hypomethylated	-0.329977	0.00073083	-0.150158	-0.00751097	0.832825
KCNIP4	cg13655242	ILMN_2387865	Hypomethylated	-0.329977	0.00073083	-0.348548	0.0399129	0.994193
KCNIP4	cg13655242	ILMN_1679580	Hypomethylated	-0.329977	0.00073083	-0.0162913	-0.0177623	0.765381
KCNIP4	cg13655242	ILMN_1699469	Hypomethylated	-0.329977	0.00073083	-0.43899	-0.0177283	0.545761
KCNIP4	cg13655242	ILMN_1787948	Hypomethylated	-0.329977	0.00073083	-0.300266	0.0343289	0.151605
LOC101927120	cg15412817	NA	Hypomethylated	-0.330127	2.16992e-05	NA	NA	NA
ADNP2	cg24959938	ILMN_2080751	Hypomethylated	-0.330229	0.000271877	-0.329859	0.0746523	0.595185
S100A12	cg02813121	ILMN_1748915	Hypomethylated	-0.330401	0.00076983	-0.220169	0.0508445	0.402571
MIR412	cg21230021	NA	Hypomethylated	-0.330415	0.000500029	NA	NA	NA
MIR410	cg21230021	NA	Hypomethylated	-0.330415	0.000500029	NA	NA	NA
MIR409	cg21230021	NA	Hypomethylated	-0.330415	0.000500029	NA	NA	NA
MIR369	cg21230021	NA	Hypomethylated	-0.330415	0.000500029	NA	NA	NA
MIR541	cg21230021	NA	Hypomethylated	-0.330415	0.000500029	NA	NA	NA
MPEG1	cg22750001	NA	Hypomethylated	-0.330585	2.16992e-05	NA	NA	NA
DDX53	cg26009591	ILMN_1754163	Hypomethylated	-0.330681	0.0012124	-0.317629	-0.0710589	0.0380421
CYSLTR2	cg06038701	ILMN_1773204	Hypomethylated	-0.331111	7.87216e-05	-0.30205	-0.163478	0.20275
KCNIP4	cg23852033	ILMN_2285648	Hypomethylated	-0.331112	0.000557409	-0.15698	-0.00751097	0.832825
KCNIP4	cg23852033	ILMN_2387865	Hypomethylated	-0.331112	0.000557409	-0.263856	0.0399129	0.994193
KCNIP4	cg23852033	ILMN_1679580	Hypomethylated	-0.331112	0.000557409	-0.0581108	-0.0177623	0.765381
KCNIP4	cg23852033	ILMN_1699469	Hypomethylated	-0.331112	0.000557409	-0.432231	-0.0177283	0.545761
LILRB5	cg04861958	ILMN_2339294	Hypomethylated	-0.331169	0.000287906	0.00172069	0.668608	0.000167863
LILRB5	cg04861958	ILMN_1732919	Hypomethylated	-0.331169	0.000287906	-0.0284772	0.0679003	0.0677105
CMA1	cg16681377	ILMN_1770772	Hypomethylated	-0.331252	0.00044889	-0.287264	0.0279636	0.333017
BIRC8	cg10002131	ILMN_1727144	Hypomethylated	-0.331271	1.70911e-05	0.172265	0.0763202	0.453438
CSNK1A1P1	cg07398661	NA	Hypomethylated	-0.331486	0.000109202	NA	NA	NA
GRIN2B	cg25900963	ILMN_1784792	Hypomethylated	-0.331506	0.00169833	0.0456348	-0.103827	0.471164
OR9Q1	cg05360806	ILMN_1741939	Hypomethylated	-0.331536	0.00010235	-0.0142405	-0.0471814	0.402568
CDH18	cg27043873	ILMN_1733669	Hypomethylated	-0.331683	0.000271877	-0.00369249	0.0273396	0.81018
COX7B2	cg25729913	ILMN_1674658	Hypomethylated	-0.331774	7.87216e-05	-0.506525	0.696622	0.187696
SIRPB2	cg07725579	NA	Hypomethylated	-0.331823	1.08161e-05	NA	NA	NA
OR4D5	cg05759048	ILMN_1677270	Hypomethylated	-0.331917	6.17998e-05	0.115306	-0.0390246	0.224165
MIR518D	cg03652429	NA	Hypomethylated	-0.332012	4.85813e-05	NA	NA	NA
HLA-DPA1	cg11451043	ILMN_1772218	Hypomethylated	-0.332022	1.61339e-06	-0.550793	-0.732633	0.00252258
MIR299	cg18384960	NA	Hypomethylated	-0.332175	0.000474115	NA	NA	NA
MIR411	cg18384960	NA	Hypomethylated	-0.332175	0.000474115	NA	NA	NA
SNORD114-31	cg22676541	NA	Hypomethylated	-0.332795	6.00928e-05	NA	NA	NA
LINC00658	cg06807423	NA	Hypomethylated	-0.332815	6.00928e-05	NA	NA	NA
KIAA1549L	cg14472551	ILMN_1653836	Hypomethylated	-0.333161	0.00133591	-0.177113	0.218758	0.0926937
MIR496	cg14355941	NA	Hypomethylated	-0.333203	0.0010459	NA	NA	NA
PIK3R5	cg06046714	NA	Hypomethylated	-0.333237	0.000140288	NA	NA	NA
FCRL6	cg19762800	ILMN_2074762	Hypomethylated	-0.333284	8.4166e-05	-0.343086	-0.000350657	0.667605
MIR758	cg26015115	NA	Hypomethylated	-0.333336	0.000322591	NA	NA	NA
MIR1197	cg26015115	NA	Hypomethylated	-0.333336	0.000322591	NA	NA	NA
MIR329-1	cg26015115	NA	Hypomethylated	-0.333336	0.000322591	NA	NA	NA
MIR323A	cg26015115	NA	Hypomethylated	-0.333336	0.000322591	NA	NA	NA
MIR543	cg05865548	NA	Hypomethylated	-0.33336	0.000109202	NA	NA	NA
GAS7	cg15740114	ILMN_1687018	Hypomethylated	-0.333403	0.00109982	0.319612	-0.0461941	0.178128
GAS7	cg15740114	ILMN_1745994	Hypomethylated	-0.333403	0.00109982	0.356677	0.0362731	0.410803
GAS7	cg15740114	ILMN_1790080	Hypomethylated	-0.333403	0.00109982	-0.276779	-0.0212598	0.229763
OR1A1	cg25607161	ILMN_1673466	Hypomethylated	-0.333438	0.000131834	0.151583	-0.0318554	0.81018
CD1E	cg10976626	ILMN_1784272	Hypomethylated	-0.333497	0.000149053	0.362648	0.0415365	0.187696
CD1E	cg10976626	ILMN_2335754	Hypomethylated	-0.333497	0.000149053	0.280511	-0.373289	1.3907e-05
HRH2	cg05919907	NA	Hypomethylated	-0.333543	0.000119334	NA	NA	NA
ROBO2	cg05180412	ILMN_1797926	Hypomethylated	-0.333612	0.000340945	0.241752	0.0273731	0.721353
ROBO2	cg05180412	ILMN_2189306	Hypomethylated	-0.333612	0.000340945	0.0938129	-0.0811308	0.168928
SDR16C6P	cg10630941	NA	Hypomethylated	-0.333623	0.00565351	NA	NA	NA
LINC01020	cg04542290	NA	Hypomethylated	-0.333866	0.000202214	NA	NA	NA
LOC101927829	cg13946335	NA	Hypomethylated	-0.334071	1.70911e-05	NA	NA	NA
CLEC2B	cg17918776	ILMN_1784608	Hypomethylated	-0.334147	0.000853265	-0.0970307	-0.0268127	0.410803
STK32B	cg17523385	ILMN_2216637	Hypomethylated	-0.334152	0.000656412	0.442432	0.0879909	0.489272
ELMO1	cg17955142	ILMN_1784320	Hypomethylated	-0.334309	0.000241943	-0.413172	0.596566	0.00154449
ELMO1	cg17955142	ILMN_1663627	Hypomethylated	-0.334309	0.000241943	0.0081469	0.0127628	0.498463
OR2AG2	cg23951114	ILMN_1657486	Hypomethylated	-0.334405	0.00127293	-0.399264	-0.0372408	1
MIR299	cg23492249	NA	Hypomethylated	-0.334443	3.63349e-05	NA	NA	NA
MIR380	cg23492249	NA	Hypomethylated	-0.334443	3.63349e-05	NA	NA	NA
LOC149373	cg11056161	NA	Hypomethylated	-0.334503	0.000149053	NA	NA	NA
KIF18B	cg01468452	NA	Hypomethylated	-0.334513	1.79162e-06	NA	NA	NA
MIR3976HG	cg17755509	NA	Hypomethylated	-0.334568	0.00115418	NA	NA	NA
MAP2K4	cg02746232	ILMN_2100689	Hypomethylated	-0.334588	2.3366e-05	0.0102144	-0.257356	0.00692643
MAP2K4	cg02746232	ILMN_2100693	Hypomethylated	-0.334588	2.3366e-05	0.234844	-0.12923	0.114231
ZNF578	cg08860425	NA	Hypomethylated	-0.334708	3.63349e-05	NA	NA	NA
PLAG1	cg14284907	ILMN_1696270	Hypomethylated	-0.33475	0.000227527	0.254116	-0.090223	0.00170641
PLAG1	cg14284907	ILMN_2287653	Hypomethylated	-0.33475	0.000227527	0.297515	-0.0772398	0.247151
LILRA1	cg07113335	ILMN_1734748	Hypomethylated	-0.334918	7.36328e-05	0.0814806	-0.0994841	0.040824
PHACTR3	cg13276499	ILMN_1799424	Hypomethylated	-0.335078	0.00010235	-0.039845	0.018819	0.259243
PHACTR3	cg13276499	ILMN_2411864	Hypomethylated	-0.335078	0.00010235	-0.288687	-0.0336422	0.104562
PHACTR3	cg13276499	ILMN_1666222	Hypomethylated	-0.335078	0.00010235	0.254928	0.201363	0.0453261
OR5AS1	cg17104182	ILMN_1698894	Hypomethylated	-0.335293	0.00245836	-0.000919135	0.0606185	0.0422824
ACKR1	cg15442538	ILMN_1723684	Hypomethylated	-0.335299	0.00195203	0.205718	-0.39201	0.00634352
CADM3-AS1	cg15442538	NA	Hypomethylated	-0.335299	0.00195203	NA	NA	NA
ACKR1	cg15442538	NA	Hypomethylated	-0.335299	0.00195203	NA	NA	NA
OR6K3	cg05369553	ILMN_1781025	Hypomethylated	-0.335621	0.00076983	0.221239	-0.0396774	0.182863
LOC101927549	cg11860533	NA	Hypomethylated	-0.335664	0.000944301	NA	NA	NA
IQCF2	cg10691387	ILMN_1681576	Hypomethylated	-0.335709	2.40176e-05	0.109359	0.0381525	0.362915
LINC00707	cg19162135	NA	Hypomethylated	-0.335722	0.00073083	NA	NA	NA
METTL11B	cg20742415	NA	Hypomethylated	-0.335983	0.000474115	NA	NA	NA
SLC14A2	cg06034744	NA	Hypomethylated	-0.336029	8.4166e-05	NA	NA	NA
CYP2C9	cg24140586	ILMN_1670652	Hypomethylated	-0.336085	0.000401885	0.0132042	-0.0116227	0.646556
RNASE10	cg03795378	ILMN_1684083	Hypomethylated	-0.336134	0.000401885	0.108257	0.0215473	0.798915
SNORD114-9	cg20817055	NA	Hypomethylated	-0.336143	0.000360125	NA	NA	NA
SNORD114-8	cg20817055	NA	Hypomethylated	-0.336143	0.000360125	NA	NA	NA
FLI1	cg03134000	ILMN_1665738	Hypomethylated	-0.336228	5.20818e-05	0.10527	-0.0439933	0.444716
TRIM34	cg22160073	ILMN_2255142	Hypomethylated	-0.336241	5.20818e-05	-0.0197627	0.0683281	0.0367115
TRIM34	cg22160073	ILMN_2336902	Hypomethylated	-0.336241	5.20818e-05	-0.134016	0.00931828	0.743262
TRIM34	cg22160073	ILMN_1715305	Hypomethylated	-0.336241	5.20818e-05	0.133587	0.0449061	0.0926937
TRIM34	cg22160073	ILMN_1657709	Hypomethylated	-0.336241	5.20818e-05	0.292215	-0.159338	0.110931
TRIM34	cg22160073	NA	Hypomethylated	-0.336241	5.20818e-05	NA	NA	NA
A2M	cg18100935	ILMN_1745607	Hypomethylated	-0.336451	0.00308221	-0.256559	-0.109093	0.743262
MIR15B	cg12785694	NA	Hypomethylated	-0.336456	3.93816e-06	NA	NA	NA
MIR16-2	cg12785694	NA	Hypomethylated	-0.336456	3.93816e-06	NA	NA	NA
MIR892C	cg01340286	NA	Hypomethylated	-0.336461	0.00336869	NA	NA	NA
DEFB118	cg19453059	ILMN_1731598	Hypomethylated	-0.3365	0.000360125	-0.303302	-0.0315698	0.81018
WFDC10B	cg00690280	ILMN_1661076	Hypomethylated	-0.336537	5.59856e-05	0.323137	-0.0669641	0.0367115
WFDC10B	cg00690280	ILMN_1672076	Hypomethylated	-0.336537	5.59856e-05	0.271211	0.00315678	0.798915
WFDC10B	cg00690280	NA	Hypomethylated	-0.336537	5.59856e-05	NA	NA	NA
SNORD114-7	cg09057327	NA	Hypomethylated	-0.336539	0.000214675	NA	NA	NA
MIR670	cg26024682	NA	Hypomethylated	-0.336548	0.000656412	NA	NA	NA
MAGEA5	cg25731337	ILMN_1750777	Hypomethylated	-0.336618	0.000149053	0.053554	-0.05038	0.128203
DDX53	cg14020146	ILMN_1754163	Hypomethylated	-0.336686	0.00224422	-0.218054	-0.0710589	0.0380421
SCN11A	cg07791927	NA	Hypomethylated	-0.336695	0.000140288	NA	NA	NA
C19orf81	cg14844855	NA	Hypomethylated	-0.336794	0.000116261	NA	NA	NA
DEFB116	cg07900024	NA	Hypomethylated	-0.336812	1.61339e-06	NA	NA	NA
ESR1	cg08907436	NA	Hypomethylated	-0.336856	0.000214675	NA	NA	NA
LINC00924	cg23459047	NA	Hypomethylated	-0.336859	2.16992e-05	NA	NA	NA
RBFOX1	cg03529595	ILMN_1787689	Hypomethylated	-0.33689	0.00214258	-0.0286317	0.063897	0.0845203
HCRTR1	cg01764046	ILMN_1660217	Hypomethylated	-0.336981	2.98837e-06	-0.303239	-0.0226182	0.913061
IQCF3	cg08591330	NA	Hypomethylated	-0.337057	2.16992e-05	NA	NA	NA
OPRM1	cg05017309	ILMN_2373155	Hypomethylated	-0.337178	0.000256383	0.00203652	0.0487607	0.182865
OPRM1	cg05017309	ILMN_2275199	Hypomethylated	-0.337178	0.000256383	-0.215149	-0.0860705	0.0537521
OPRM1	cg05017309	ILMN_1812641	Hypomethylated	-0.337178	0.000256383	-0.127302	-0.0533354	0.318683
OPRM1	cg05017309	ILMN_1739357	Hypomethylated	-0.337178	0.000256383	-0.327778	0.0838168	0.0469131
OPRM1	cg05017309	ILMN_1803261	Hypomethylated	-0.337178	0.000256383	0.188508	-0.0563513	0.427564
OPRM1	cg05017309	ILMN_1689129	Hypomethylated	-0.337178	0.000256383	-0.124065	0.0651892	0.155804
LCE1A	cg11906334	ILMN_1679960	Hypomethylated	-0.337437	0.000340945	-0.105506	-0.0393743	0.262325
TMEM225	cg22790986	ILMN_1749516	Hypomethylated	-0.337472	0.000589035	-0.265254	6.62373e-05	0.776514
NRG1	cg19818500	ILMN_1657607	Hypomethylated	-0.337526	0.00109982	0.105585	0.0783132	0.0537521
NRG1	cg19818500	ILMN_1731788	Hypomethylated	-0.337526	0.00109982	-0.420037	0.0845233	0.0141714
NRG1	cg19818500	ILMN_1811954	Hypomethylated	-0.337526	0.00109982	0.347053	0.0845314	0.00240395
NRG1	cg19818500	ILMN_1737252	Hypomethylated	-0.337526	0.00109982	0.180056	0.0180675	0.901524
NRG1	cg19818500	ILMN_2298888	Hypomethylated	-0.337526	0.00109982	0.078952	-0.0525443	0.124591
MIR1185-2	cg02975060	NA	Hypomethylated	-0.337558	0.000256383	NA	NA	NA
CDH4	cg01370539	ILMN_1769891	Hypomethylated	-0.33763	0.00044889	0.217847	-0.0136937	0.936186
POMC	cg15715889	ILMN_2403664	Hypomethylated	-0.337675	8.1297e-06	0.590647	-0.0495832	0.0274249
POMC	cg15715889	ILMN_1672899	Hypomethylated	-0.337675	8.1297e-06	-0.151423	-0.0268104	0.710482
MIR411	cg02691745	NA	Hypomethylated	-0.337772	5.20818e-05	NA	NA	NA
FAM181A	cg17513264	ILMN_1762696	Hypomethylated	-0.337786	1.23701e-05	-0.221982	0.0432796	0.394438
GABRG2	cg21508888	ILMN_2413964	Hypomethylated	-0.337929	0.000809717	-0.424913	0.056237	0.241255
GABRG2	cg21508888	ILMN_1800270	Hypomethylated	-0.337929	0.000809717	0.237993	-0.0666545	0.00976892
PRKCQ	cg13930375	ILMN_1733421	Hypomethylated	-0.338048	0.00195203	-0.0578424	0.208176	0.0264206
HPYR1	cg05740582	NA	Hypomethylated	-0.338129	0.00195203	NA	NA	NA
LINC01020	cg00756172	NA	Hypomethylated	-0.338134	0.00115418	NA	NA	NA
HLA-F-AS1	cg23606396	NA	Hypomethylated	-0.338288	0.00010235	NA	NA	NA
LOC101927657	cg02907408	NA	Hypomethylated	-0.338423	0.000527657	NA	NA	NA
ATF7IP2	cg00461841	ILMN_1804445	Hypomethylated	-0.338553	1.99442e-06	0.366858	-0.000431966	0.924615
CYP2F1	cg11267879	ILMN_2149815	Hypomethylated	-0.33857	0.000474115	-0.415056	0.0267258	0.0502366
CYP2F1	cg11267879	ILMN_1761669	Hypomethylated	-0.33857	0.000474115	-0.0631822	0.0395033	0.85561
OR8K3	cg05572627	ILMN_1808262	Hypomethylated	-0.338599	6.89344e-05	0.0425124	0.00929993	0.444716
LINC02368	cg25603279	NA	Hypomethylated	-0.33876	8.99324e-05	NA	NA	NA
HHLA1	cg06324221	NA	Hypomethylated	-0.338842	0.000116261	NA	NA	NA
CEACAM18	cg04144911	NA	Hypomethylated	-0.338965	0.000340945	NA	NA	NA
TMEM132B	cg06421948	ILMN_1717923	Hypomethylated	-0.339186	0.000256383	0.0142868	0.051024	0.517117
AHSP	cg14387505	ILMN_1696512	Hypomethylated	-0.339359	0.000131834	0.175899	0.546869	0.0032001
ADGRE3	cg13973985	ILMN_1755873	Hypomethylated	-0.339398	4.52861e-05	-0.107014	-0.0578211	0.517117
ADGRE3	cg13973985	ILMN_2348487	Hypomethylated	-0.339398	4.52861e-05	0.0896917	0.0139224	0.402571
FLI1	cg15064716	ILMN_1665738	Hypomethylated	-0.339527	0.000214675	-0.0233132	-0.0439933	0.444716
MIR299	cg01132653	NA	Hypomethylated	-0.339561	0.000360125	NA	NA	NA
MIR411	cg01132653	NA	Hypomethylated	-0.339561	0.000360125	NA	NA	NA
ARHGAP25	cg18612940	ILMN_1658853	Hypomethylated	-0.3396	2.3366e-05	-0.0516238	0.0518964	0.229763
MYT1L	cg05960850	ILMN_1685582	Hypomethylated	-0.3397	5.6875e-06	-0.165748	0.00463648	0.605309
MYT1L	cg05960850	ILMN_2223034	Hypomethylated	-0.3397	5.6875e-06	-0.336952	-0.00252958	0.625786
SNORD113-5	cg00789416	NA	Hypomethylated	-0.339761	0.000202214	NA	NA	NA
CDH4	cg07756236	ILMN_1769891	Hypomethylated	-0.339768	0.00127293	0.00747042	-0.0136937	0.936186
XAGE3	cg19538335	ILMN_1680454	Hypomethylated	-0.339789	7.87216e-05	-0.128951	-0.0779365	0.444716
DAAM2	cg12662993	ILMN_1752668	Hypomethylated	-0.33985	0.000271877	0.41842	0.353736	0.00264655
GBP2	cg26309983	ILMN_1774077	Hypomethylated	-0.339936	1.45195e-05	0.284973	-0.892836	0.000297449
NRSN1	cg17099484	ILMN_1653762	Hypomethylated	-0.33996	0.000360125	-0.159827	0.129192	0.787693
MTMR8	cg10521570	ILMN_1710652	Hypomethylated	-0.339981	0.00588795	-0.108024	-0.103195	0.0187236
MTMR8	cg10521570	ILMN_2160140	Hypomethylated	-0.339981	0.00588795	-0.142879	-0.0809693	0.959365
FIRRE	cg03073000	NA	Hypomethylated	-0.340026	0.000131834	NA	NA	NA
LOC102724053	cg27188984	NA	Hypomethylated	-0.340157	0.000287906	NA	NA	NA
WDFY4	cg13125657	NA	Hypomethylated	-0.340257	0.000116261	NA	NA	NA
SNORD114-4	cg07959741	NA	Hypomethylated	-0.340291	0.00073083	NA	NA	NA
SNORD114-5	cg07959741	NA	Hypomethylated	-0.340291	0.00073083	NA	NA	NA
RNASE11	cg04136490	ILMN_1733428	Hypomethylated	-0.340326	0.00019059	0.160907	0.00894772	0.901524
EPB41L3	cg24308635	ILMN_2109197	Hypomethylated	-0.340386	3.91293e-05	0.349785	0.153955	0.81018
FPR1	cg15811427	ILMN_2092118	Hypomethylated	-0.340572	6.89344e-05	-0.124664	0.148149	0.798915
MIR323B	cg14431528	NA	Hypomethylated	-0.340573	0.000109202	NA	NA	NA
MIR485	cg14431528	NA	Hypomethylated	-0.340573	0.000109202	NA	NA	NA
MIR668	cg14431528	NA	Hypomethylated	-0.340573	0.000109202	NA	NA	NA
OR10W1	cg21666031	ILMN_2200853	Hypomethylated	-0.340709	0.000401885	-0.260439	0.00956738	0.94777
OR10W1	cg21666031	ILMN_1748019	Hypomethylated	-0.340709	0.000401885	-0.0518038	0.00980745	0.787693
IQCJ	cg26659665	NA	Hypomethylated	-0.340811	0.00186299	NA	NA	NA
DDX53	cg11025235	ILMN_1754163	Hypomethylated	-0.340863	0.000401885	-0.169581	-0.0710589	0.0380421
GNG2	cg09336564	ILMN_1807925	Hypomethylated	-0.341164	2.70921e-05	0.206388	-0.0841972	0.00252258
OR10J5	cg07037019	ILMN_1779555	Hypomethylated	-0.341196	0.000589035	-0.197885	-0.000845057	0.565285
LINC02372	cg27192018	NA	Hypomethylated	-0.341265	0.000202214	NA	NA	NA
TRIM40	cg09196959	ILMN_1653591	Hypomethylated	-0.341444	7.36328e-05	-0.229679	0.0546596	0.0254482
IRAK3	cg11599239	ILMN_1661695	Hypomethylated	-0.341477	2.25202e-08	0.246698	0.132582	0.85561
SLC2A9	cg23343666	ILMN_1668312	Hypomethylated	-0.341515	5.20818e-05	0.367921	-0.0844904	0.0594086
SLC2A9	cg23343666	ILMN_1723803	Hypomethylated	-0.341515	5.20818e-05	0.0803225	-0.00458172	0.585138
OR4A16	cg05962042	ILMN_1808683	Hypomethylated	-0.341586	0.00127293	0.00601001	-0.0729957	0.0166351
HECW2	cg04705669	ILMN_1775268	Hypomethylated	-0.341738	3.28468e-06	-0.181976	0.823302	1.86542e-06
MAGEA10	cg05215305	ILMN_1708901	Hypomethylated	-0.341773	2.71801e-06	-0.10674	-0.0419056	0.187696
MAGEA10	cg05215305	ILMN_1741430	Hypomethylated	-0.341773	2.71801e-06	-0.0771153	0.0211118	0.821484
ANP32D	cg15711744	ILMN_1728191	Hypomethylated	-0.341774	2.16992e-05	0.0381819	0.00488498	0.765381
HLA-DOA	cg06504039	ILMN_1659075	Hypomethylated	-0.341907	1.03403e-06	0.317363	-0.374011	0.000792404
LINC00987	cg00232480	NA	Hypomethylated	-0.341929	0.00073083	NA	NA	NA
COL8A1	cg01628181	ILMN_2246563	Hypomethylated	-0.341961	0.000944301	0.0561574	0.0775616	0.311669
COL8A1	cg01628181	ILMN_1685433	Hypomethylated	-0.341961	0.000944301	-0.0510523	1.33884	0.0053083
COL8A1	cg01628181	ILMN_2402392	Hypomethylated	-0.341961	0.000944301	-0.0876906	0.877027	0.124591
C1orf158	cg00766918	ILMN_1733298	Hypomethylated	-0.342069	0.000116261	-0.371328	-0.0642651	0.0594086
MYT1	cg16772207	ILMN_1721167	Hypomethylated	-0.342099	2.0108e-05	-0.266501	1.10176	0.000415369
LOC101926908	cg07782669	NA	Hypomethylated	-0.342329	0.00069337	NA	NA	NA
RBFOX1	cg16628040	ILMN_1787689	Hypomethylated	-0.342389	1.45195e-05	-0.0417181	0.063897	0.0845203
C3P1	cg17917013	NA	Hypomethylated	-0.342491	1.34783e-05	NA	NA	NA
GNG2	cg10991486	ILMN_1807925	Hypomethylated	-0.342539	0.000109202	0.319378	-0.0841972	0.00252258
OR6K6	cg17025555	ILMN_1714817	Hypomethylated	-0.342633	0.000527657	-0.313843	-0.0481519	0.378474
DNAH9	cg27222778	ILMN_1716866	Hypomethylated	-0.34278	1.5742e-05	0.0599562	0.0103123	0.291244
COL22A1	cg09026038	ILMN_1784532	Hypomethylated	-0.342839	0.000994278	0.400137	-0.089557	0.0699288
LINC01647	cg25742275	NA	Hypomethylated	-0.343015	9.92292e-08	NA	NA	NA
GJA5	cg02103822	ILMN_1722753	Hypomethylated	-0.343069	0.000287906	0.196303	0.0553325	0.325799
GJA5	cg02103822	ILMN_1702972	Hypomethylated	-0.343069	0.000287906	0.0553704	-0.0490808	0.81018
SV2B	cg14167651	ILMN_1806306	Hypomethylated	-0.343119	0.00140105	-0.587055	-0.490838	0.0053083
MYT1L	cg09109074	ILMN_1685582	Hypomethylated	-0.343267	3.63349e-05	-0.249808	0.00463648	0.605309
MYT1L	cg09109074	ILMN_2223034	Hypomethylated	-0.343267	3.63349e-05	-0.309934	-0.00252958	0.625786
DRD2	cg25022311	ILMN_1658214	Hypomethylated	-0.343289	0.000202214	-0.271786	-0.00897099	0.526578
DRD2	cg25022311	ILMN_1675057	Hypomethylated	-0.343289	0.000202214	-0.222811	-0.238687	0.0240468
DRD2	cg25022311	ILMN_2401494	Hypomethylated	-0.343289	0.000202214	-0.084706	-0.0354848	0.378474
OR4D1	cg15864883	ILMN_1675425	Hypomethylated	-0.343365	9.59197e-05	-0.176472	-0.139218	0.00755702
CACNG3	cg16678467	ILMN_1768758	Hypomethylated	-0.343374	0.000381051	0.142716	0.0844571	0.0264206
VGLL1	cg04929022	ILMN_1719753	Hypomethylated	-0.343412	1.45195e-05	-0.147184	0.00901937	0.94777
RBFOX1	cg03211362	ILMN_1787689	Hypomethylated	-0.343449	0.000287906	-0.126853	0.063897	0.0845203
CLEC12A	cg11905488	ILMN_2292178	Hypomethylated	-0.343567	0.000360125	0.293041	-0.116521	0.0422824
CLEC12A	cg11905488	ILMN_2403228	Hypomethylated	-0.343567	0.000360125	0.102158	-0.0980545	0.0085996
CLEC12A	cg11905488	ILMN_1663142	Hypomethylated	-0.343567	0.000360125	-0.0107225	-0.0921215	0.187696
RBFOX1	cg02674997	ILMN_1787689	Hypomethylated	-0.343597	1.04986e-05	-0.129162	0.063897	0.0845203
OR6K2	cg04237529	ILMN_1684901	Hypomethylated	-0.343718	0.00017879	-0.16013	0.0276202	0.471167
CLEC1B	cg23930328	ILMN_1745103	Hypomethylated	-0.343834	0.000305062	-0.0342716	0.0418207	0.73228
RBFOX1	cg25663478	ILMN_1787689	Hypomethylated	-0.344086	0.000116261	0.0593138	0.063897	0.0845203
PDE1C	cg03538593	ILMN_1667225	Hypomethylated	-0.344129	0.000527657	-0.136832	0.0609205	0.139527
RERGL	cg19229991	NA	Hypomethylated	-0.344225	0.000168417	NA	NA	NA
SCARA5	cg12823072	ILMN_1751062	Hypomethylated	-0.344225	1.79162e-06	0.208198	0.847505	0.00555171
LPO	cg25068078	ILMN_1670767	Hypomethylated	-0.344266	0.000158314	-0.00480581	0.0354996	0.580142
MIR7-3HG	cg15610202	NA	Hypomethylated	-0.344296	8.86868e-06	NA	NA	NA
FAM24A	cg18822598	ILMN_1783969	Hypomethylated	-0.344363	2.91488e-05	0.198198	0.02303	0.304758
LINC02133	cg26630411	NA	Hypomethylated	-0.344497	0.000168417	NA	NA	NA
MIR495	cg27074221	NA	Hypomethylated	-0.344723	0.00109982	NA	NA	NA
OR51A7	cg05046377	ILMN_1679012	Hypomethylated	-0.344755	6.17998e-05	0.344372	0.0512629	0.0594086
ZFPM2-AS1	cg26354515	NA	Hypomethylated	-0.345153	4.52861e-05	NA	NA	NA
MYT1L	cg20435238	ILMN_1685582	Hypomethylated	-0.345194	6.24981e-06	0.342915	0.00463648	0.605309
MYT1L	cg20435238	ILMN_2223034	Hypomethylated	-0.345194	6.24981e-06	-0.16815	-0.00252958	0.625786
OXR1	cg10078688	NA	Hypomethylated	-0.345255	0.00140105	NA	NA	NA
OR2AG2	cg01145442	ILMN_1657486	Hypomethylated	-0.345297	0.000474115	-0.496702	-0.0372408	1
LINC02393	cg18017240	NA	Hypomethylated	-0.345346	2.3366e-05	NA	NA	NA
ZNF98	cg09243122	ILMN_1691705	Hypomethylated	-0.345353	5.6875e-06	0.273132	0.035768	0.178128
ATP13A5	cg24935655	ILMN_1775285	Hypomethylated	-0.345437	0.00250746	-0.0358641	0.0170677	0.462255
MIR410	cg18269894	NA	Hypomethylated	-0.345469	0.000360125	NA	NA	NA
MIR656	cg18269894	NA	Hypomethylated	-0.345469	0.000360125	NA	NA	NA
MIR377	cg11134801	NA	Hypomethylated	-0.34548	0.00017879	NA	NA	NA
GJA10	cg08947964	ILMN_2200210	Hypomethylated	-0.345686	1.34783e-05	-0.48514	-0.0203937	0.370644
MIR411	cg13278105	NA	Hypomethylated	-0.345752	4.52861e-05	NA	NA	NA
LINC00709	cg09808880	NA	Hypomethylated	-0.345769	0.000131834	NA	NA	NA
MYT1L	cg23220618	ILMN_1685582	Hypomethylated	-0.345885	2.4502e-06	-0.0476883	0.00463648	0.605309
MYT1L	cg23220618	ILMN_2223034	Hypomethylated	-0.345885	2.4502e-06	-0.0882993	-0.00252958	0.625786
MYT1L	cg15225844	ILMN_1685582	Hypomethylated	-0.345886	8.1297e-06	-0.284969	0.00463648	0.605309
MYT1L	cg15225844	ILMN_2223034	Hypomethylated	-0.345886	8.1297e-06	-0.139562	-0.00252958	0.625786
TMEM132B	cg08936603	ILMN_1717923	Hypomethylated	-0.346008	0.000256383	-0.138917	0.051024	0.517117
OR4D11	cg20181079	ILMN_1779078	Hypomethylated	-0.346097	3.38159e-05	-0.479662	0.00593068	0.798915
UNKL	cg16490191	ILMN_1692826	Hypomethylated	-0.346254	0.00127293	-0.181858	0.0897082	0.721353
SCN11A	cg00049960	NA	Hypomethylated	-0.346415	5.20818e-05	NA	NA	NA
SF3A2	cg00305624	ILMN_1754220	Hypomethylated	-0.346436	0.000322591	0.0468397	0.204208	0.101485
PLEKHJ1	cg00305624	ILMN_1697701	Hypomethylated	-0.346436	0.000322591	-0.389549	-0.0626663	0.322225
PLEKHJ1	cg00305624	NA	Hypomethylated	-0.346436	0.000322591	NA	NA	NA
SF3A2	cg00305624	NA	Hypomethylated	-0.346436	0.000322591	NA	NA	NA
CDH4	cg15534366	ILMN_1769891	Hypomethylated	-0.346542	0.000322591	0.183224	-0.0136937	0.936186
KIR2DL4	cg20388603	ILMN_2390197	Hypomethylated	-0.34675	0.00019059	-0.296964	0.110252	0.00403967
KIR2DL4	cg20388603	ILMN_1693207	Hypomethylated	-0.34675	0.00019059	-0.220362	-0.0316468	0.121059
KIR2DL4	cg20388603	ILMN_1739756	Hypomethylated	-0.34675	0.00019059	-0.271415	0.0880157	0.0159868
KRT33A	cg20780546	ILMN_1731800	Hypomethylated	-0.346754	1.5742e-05	-0.0169139	0.11118	0.0485525
KRT33A	cg20780546	ILMN_2129312	Hypomethylated	-0.346754	1.5742e-05	-0.171732	0.0322224	0.394438
SAGE1	cg03525939	ILMN_2124433	Hypomethylated	-0.346774	0.000168417	-0.314279	-0.0285804	0.436092
SAGE1	cg03525939	ILMN_1744786	Hypomethylated	-0.346774	0.000168417	-0.320507	0.0567043	0.94777
CT45A10	cg03525939	NA	Hypomethylated	-0.346774	0.000168417	NA	NA	NA
LAIR1	cg12562259	NA	Hypomethylated	-0.346856	6.89344e-05	NA	NA	NA
LOC101928150	cg17840775	NA	Hypomethylated	-0.346979	0.000271877	NA	NA	NA
CD5L	cg23992209	ILMN_1701497	Hypomethylated	-0.347146	0.00044889	-0.230384	-0.0652857	0.924615
SV2B	cg17337427	ILMN_1806306	Hypomethylated	-0.347179	3.91293e-05	-0.131349	-0.490838	0.0053083
THSD7B	cg15750500	ILMN_2108590	Hypomethylated	-0.347327	3.63349e-05	-0.110565	-0.0042612	0.765381
THSD7B	cg15750500	ILMN_1713873	Hypomethylated	-0.347327	3.63349e-05	0.173623	-0.193196	0.0110779
AR	cg13873881	ILMN_1659572	Hypomethylated	-0.34756	0.000622313	0.0611954	1.34196	6.05881e-05
AR	cg13873881	ILMN_1792540	Hypomethylated	-0.34756	0.000622313	-0.165771	0.287952	0.000676064
AR	cg13873881	ILMN_1767351	Hypomethylated	-0.34756	0.000622313	0.0922424	1.8899	0.00143195
OR5W2	cg13848990	ILMN_1757164	Hypomethylated	-0.347745	0.00017879	0.00554072	0.04786	0.197637
SNORD114-20	cg08821973	NA	Hypomethylated	-0.347768	0.000809717	NA	NA	NA
ENTPD1	cg10801443	ILMN_1773125	Hypomethylated	-0.347785	4.52861e-05	0.048615	0.52052	0.0016236
PRKCQ	cg24107750	ILMN_1733421	Hypomethylated	-0.347795	0.00169833	-0.0333095	0.208176	0.0264206
SMTNL1	cg26445999	NA	Hypomethylated	-0.348176	1.34783e-05	NA	NA	NA
APBB1IP	cg05913121	ILMN_1801710	Hypomethylated	-0.348342	0.00140105	0.123047	0.437433	0.0227146
CMAS	cg04730363	ILMN_1714082	Hypomethylated	-0.348415	1.45625e-06	-0.47462	-0.343047	0.0202397
CMAS	cg04730363	ILMN_2125374	Hypomethylated	-0.348415	1.45625e-06	-0.452904	-0.381196	0.0108484
GRIA1	cg08590425	ILMN_2203299	Hypomethylated	-0.348581	0.000622313	0.204758	0.00221144	0.565285
CHST4	cg04568774	ILMN_1696590	Hypomethylated	-0.34883	3.63349e-05	-0.0324967	0.0340039	0.555481
COL6A3	cg08261446	ILMN_2307861	Hypomethylated	-0.3489	0.000168417	0.374368	0.927856	0.0218619
COL6A3	cg08261446	ILMN_1706643	Hypomethylated	-0.3489	0.000168417	0.364756	0.720524	0.028462
OR9Q1	cg08524099	ILMN_1741939	Hypomethylated	-0.349032	0.000131834	0.097882	-0.0471814	0.402568
FPR2	cg14203721	ILMN_1740875	Hypomethylated	-0.349376	0.000271877	-0.200278	0.0499015	0.271735
FPR2	cg14203721	ILMN_2392569	Hypomethylated	-0.349376	0.000271877	0.056014	0.0668335	0.00723518
TMEM71	cg27628370	ILMN_1674402	Hypomethylated	-0.349477	0.000256383	0.326074	-0.12809	0.00277606
GNG2	cg13275152	ILMN_1807925	Hypomethylated	-0.349508	2.16992e-05	0.268905	-0.0841972	0.00252258
LINC01929	cg06881493	NA	Hypomethylated	-0.349523	0.00076983	NA	NA	NA
BEX1	cg11492411	ILMN_1702637	Hypomethylated	-0.349689	0.000322591	-0.110801	0.060018	0.901524
BEX1	cg11492411	ILMN_2234697	Hypomethylated	-0.349689	0.000322591	0.171353	0.38908	0.00580514
LINC01192	cg02373061	NA	Hypomethylated	-0.349736	3.63349e-05	NA	NA	NA
MYT1L	cg22200744	ILMN_1685582	Hypomethylated	-0.349913	2.17782e-07	0.0219988	0.00463648	0.605309
MYT1L	cg22200744	ILMN_2223034	Hypomethylated	-0.349913	2.17782e-07	-0.354363	-0.00252958	0.625786
TARM1	cg12172631	NA	Hypomethylated	-0.349937	0.00010235	NA	NA	NA
MIR134	cg14942536	NA	Hypomethylated	-0.349988	0.000271877	NA	NA	NA
MIR668	cg14942536	NA	Hypomethylated	-0.349988	0.000271877	NA	NA	NA
MIR382	cg14942536	NA	Hypomethylated	-0.349988	0.000271877	NA	NA	NA
OR4A16	cg17782067	ILMN_1808683	Hypomethylated	-0.35005	0.00076983	0.119948	-0.0729957	0.0166351
MAGEA5	cg14107638	ILMN_1750777	Hypomethylated	-0.350106	0.000305062	0.272594	-0.05038	0.128203
MIR323B	cg03153765	NA	Hypomethylated	-0.350249	0.00069337	NA	NA	NA
SNORD114-25	cg02770129	NA	Hypomethylated	-0.350388	8.4166e-05	NA	NA	NA
CADM3	cg11388664	ILMN_1701827	Hypomethylated	-0.350401	0.000360125	0.28895	0.015153	0.555481
PRSS58	cg14153740	ILMN_1799067	Hypomethylated	-0.35043	0.00169833	0.105269	-0.0528287	0.0202397
SNORD114-8	cg13639866	NA	Hypomethylated	-0.35054	0.00010235	NA	NA	NA
AIM2	cg24659501	ILMN_2214232	Hypomethylated	-0.350556	0.00127293	0.147679	-0.0683947	0.340335
AIM2	cg24659501	ILMN_1681301	Hypomethylated	-0.350556	0.00127293	0.0898119	0.0679301	0.0984852
RBFOX1	cg10013324	ILMN_1787689	Hypomethylated	-0.350575	0.000214675	-0.265929	0.063897	0.0845203
ITGBL1	cg23920922	ILMN_1653719	Hypomethylated	-0.350646	0.000305062	0.190492	0.099871	0.164464
LINC02270	cg14129419	NA	Hypomethylated	-0.350752	0.000322591	NA	NA	NA
MIR323B	cg09291131	NA	Hypomethylated	-0.35079	0.00613412	NA	NA	NA
MIR299	cg00989505	NA	Hypomethylated	-0.351005	1.34783e-05	NA	NA	NA
MIR411	cg00989505	NA	Hypomethylated	-0.351005	1.34783e-05	NA	NA	NA
OR6P1	cg06716048	NA	Hypomethylated	-0.351036	0.000271877	NA	NA	NA
RBFOX1	cg07944396	ILMN_1787689	Hypomethylated	-0.351172	0.000474115	-0.183011	0.063897	0.0845203
RBFOX1	cg07944396	ILMN_1814316	Hypomethylated	-0.351172	0.000474115	0.136339	0.0329759	0.821484
RBFOX1	cg07944396	ILMN_2359168	Hypomethylated	-0.351172	0.000474115	0.0909119	-0.00444692	0.394435
RBFOX1	cg07944396	ILMN_1731507	Hypomethylated	-0.351172	0.000474115	-0.195434	-0.0502351	0.207959
GABRA3	cg03693842	ILMN_1715551	Hypomethylated	-0.351508	0.0010459	-0.255539	0.133018	0.0016236
SEMA5A	cg09637799	ILMN_1656927	Hypomethylated	-0.351661	3.93816e-06	-0.0861056	0.0377235	0.489272
SEMA5A	cg09637799	ILMN_1880012	Hypomethylated	-0.351661	3.93816e-06	0.36257	0.108142	0.29795
RBFOX1	cg07568233	ILMN_1787689	Hypomethylated	-0.351663	0.000527657	-0.128629	0.063897	0.0845203
RBFOX1	cg07568233	ILMN_1814316	Hypomethylated	-0.351663	0.000527657	0.0679509	0.0329759	0.821484
RBFOX1	cg07568233	ILMN_2359168	Hypomethylated	-0.351663	0.000527657	0.154503	-0.00444692	0.394435
RBFOX1	cg07568233	ILMN_1731507	Hypomethylated	-0.351663	0.000527657	-0.110378	-0.0502351	0.207959
OXR1	cg00791280	NA	Hypomethylated	-0.35207	7.87216e-05	NA	NA	NA
USP29	cg18715189	ILMN_1682795	Hypomethylated	-0.35207	1.85635e-05	0.18397	-0.0370891	0.595185
BLID	cg16189093	ILMN_1807331	Hypomethylated	-0.352081	0.000256383	0.227135	0.00684749	0.73228
LINC01929	cg10155180	NA	Hypomethylated	-0.352304	0.000322591	NA	NA	NA
OR4D1	cg22466653	ILMN_1675425	Hypomethylated	-0.352326	5.20818e-05	-0.0549227	-0.139218	0.00755702
MIR544A	cg21346855	NA	Hypomethylated	-0.352384	0.000360125	NA	NA	NA
MIR655	cg21346855	NA	Hypomethylated	-0.352384	0.000360125	NA	NA	NA
LPP	cg11400672	ILMN_1651254	Hypomethylated	-0.35239	2.0108e-05	-0.169174	-0.291699	0.0166358
MIR1244-4	cg13786932	NA	Hypomethylated	-0.352766	0.000227527	NA	NA	NA
MIR1244-2	cg13786932	NA	Hypomethylated	-0.352766	0.000227527	NA	NA	NA
MIR1244-3	cg13786932	NA	Hypomethylated	-0.352766	0.000227527	NA	NA	NA
MIR1244-1	cg13786932	NA	Hypomethylated	-0.352766	0.000227527	NA	NA	NA
OR7A5	cg25851651	ILMN_1711353	Hypomethylated	-0.352802	4.52861e-05	0.145991	0.0175317	0.229763
MIR653	cg03816029	NA	Hypomethylated	-0.352862	0.000994278	NA	NA	NA
RBFOX1	cg00092931	ILMN_1787689	Hypomethylated	-0.352976	4.21319e-05	-0.52885	0.063897	0.0845203
MYT1L	cg09334699	ILMN_1685582	Hypomethylated	-0.353505	4.48196e-06	0.100753	0.00463648	0.605309
MYT1L	cg09334699	ILMN_2223034	Hypomethylated	-0.353505	4.48196e-06	-0.155524	-0.00252958	0.625786
MYT1L	cg13234149	ILMN_1685582	Hypomethylated	-0.353815	0.000271877	-0.132937	0.00463648	0.605309
MYT1L	cg13234149	ILMN_2223034	Hypomethylated	-0.353815	0.000271877	-0.0524772	-0.00252958	0.625786
MYT1L-AS1	cg13234149	NA	Hypomethylated	-0.353815	0.000271877	NA	NA	NA
DEFB115	cg10305299	NA	Hypomethylated	-0.354027	0.000401885	NA	NA	NA
MIR654	cg01200264	NA	Hypomethylated	-0.354589	0.00010235	NA	NA	NA
MIR376B	cg01200264	NA	Hypomethylated	-0.354589	0.00010235	NA	NA	NA
MIR376C	cg01200264	NA	Hypomethylated	-0.354589	0.00010235	NA	NA	NA
MIR376A2	cg01200264	NA	Hypomethylated	-0.354589	0.00010235	NA	NA	NA
PIK3R5	cg23852535	NA	Hypomethylated	-0.354694	0.000109202	NA	NA	NA
MIR377	cg03663955	NA	Hypomethylated	-0.35494	0.000381051	NA	NA	NA
OR10K2	cg27235829	ILMN_1708982	Hypomethylated	-0.355038	0.000809717	-0.185138	-0.031577	0.402571
TCHH	cg14704819	ILMN_1681248	Hypomethylated	-0.355083	0.000474115	-0.510445	-0.0115579	0.480173
TMEM100	cg24373921	NA	Hypomethylated	-0.355175	1.70911e-05	NA	NA	NA
C10orf105	cg14503822	NA	Hypomethylated	-0.355339	3.58896e-07	NA	NA	NA
MIR508	cg26218823	NA	Hypomethylated	-0.355346	0.00010235	NA	NA	NA
ITIH2	cg12388367	ILMN_1808494	Hypomethylated	-0.355638	0.000116261	0.143497	0.0965599	0.832825
KIR3DX1	cg04244985	NA	Hypomethylated	-0.355665	4.52861e-05	NA	NA	NA
C12orf54	cg10505355	ILMN_1675616	Hypomethylated	-0.355714	5.6875e-06	0.168983	-0.18683	0.0009271
DEFB116	cg11484348	NA	Hypomethylated	-0.355862	0.000149053	NA	NA	NA
MIR496	cg21492137	NA	Hypomethylated	-0.35587	0.0012124	NA	NA	NA
MIR154	cg21492137	NA	Hypomethylated	-0.35587	0.0012124	NA	NA	NA
LINC00507	cg23557951	NA	Hypomethylated	-0.355927	2.0108e-05	NA	NA	NA
DDX53	cg21908878	ILMN_1754163	Hypomethylated	-0.355966	0.00419246	-0.0991577	-0.0710589	0.0380421
LINC02347	cg01106036	NA	Hypomethylated	-0.356048	0.000256383	NA	NA	NA
SCHIP1	cg03609808	ILMN_1794598	Hypomethylated	-0.356056	6.17998e-05	0.359752	-0.0955651	0.355284
COX7B2	cg15452017	ILMN_1674658	Hypomethylated	-0.356488	0.0012124	-0.493851	0.696622	0.187696
OR6K6	cg20410409	ILMN_1714817	Hypomethylated	-0.356558	0.00017879	-0.14096	-0.0481519	0.378474
ASB12	cg00706755	ILMN_1656364	Hypomethylated	-0.356665	0.000360125	0.404999	0.0937217	0.0699288
CDH4	cg11024496	ILMN_1769891	Hypomethylated	-0.356876	0.000202214	0.0192136	-0.0136937	0.936186
DDX53	cg23801579	ILMN_1754163	Hypomethylated	-0.357008	0.000340945	-0.185319	-0.0710589	0.0380421
OR5D14	cg23077682	ILMN_1801240	Hypomethylated	-0.357029	0.000500029	-0.0510929	-0.0624794	0.595182
LINC01706	cg18298916	NA	Hypomethylated	-0.357384	0.00186299	NA	NA	NA
MIR758	cg13637893	NA	Hypomethylated	-0.357399	0.000131834	NA	NA	NA
MIR329-2	cg13637893	NA	Hypomethylated	-0.357399	0.000131834	NA	NA	NA
MIR329-1	cg13637893	NA	Hypomethylated	-0.357399	0.000131834	NA	NA	NA
MIRLET7A2	cg06811361	NA	Hypomethylated	-0.357581	0.000131834	NA	NA	NA
RBFOX1	cg08249698	ILMN_1787689	Hypomethylated	-0.357639	0.000287906	-0.0850459	0.063897	0.0845203
ENTPD1	cg09731306	ILMN_1773125	Hypomethylated	-0.357679	2.16992e-05	0.227119	0.52052	0.0016236
L3MBTL4	cg25327212	ILMN_1775646	Hypomethylated	-0.357808	3.93816e-06	-0.201829	-0.0607202	0.151605
MBD3L1	cg13435817	ILMN_1679822	Hypomethylated	-0.35782	7.4305e-06	0.225364	0.0100301	0.787693
OR5D18	cg03274368	ILMN_1714449	Hypomethylated	-0.358068	4.85813e-05	-0.0874452	-0.0142022	0.867048
OR5D18	cg03274368	ILMN_2107519	Hypomethylated	-0.358068	4.85813e-05	-0.178065	-0.0390478	0.453438
SPINK7	cg05271264	ILMN_1720984	Hypomethylated	-0.358189	2.98837e-06	-0.211122	0.035056	0.480173
OR1B1	cg13491724	ILMN_1765615	Hypomethylated	-0.35853	9.59197e-05	0.271119	-0.00602397	0.61551
FPR2	cg06232874	ILMN_1740875	Hypomethylated	-0.359101	6.00928e-05	-0.213692	0.0499015	0.271735
FPR2	cg06232874	ILMN_2392569	Hypomethylated	-0.359101	6.00928e-05	0.0516089	0.0668335	0.00723518
MIR299	cg20067612	NA	Hypomethylated	-0.359302	0.000202214	NA	NA	NA
MIR411	cg20067612	NA	Hypomethylated	-0.359302	0.000202214	NA	NA	NA
TMCO5A	cg03998348	ILMN_1652719	Hypomethylated	-0.359443	0.00069337	0.200832	-0.095051	0.798914
MBD3L1	cg26308280	ILMN_1679822	Hypomethylated	-0.359456	1.5742e-05	0.327708	0.0100301	0.787693
NRG1-IT3	cg17134966	NA	Hypomethylated	-0.359494	0.000340945	NA	NA	NA
CRH	cg16664570	ILMN_1668035	Hypomethylated	-0.359536	2.91488e-05	-0.348814	-0.047211	0.489272
EPB41L3	cg13416193	NA	Hypomethylated	-0.360668	6.89344e-05	NA	NA	NA
CLVS2	cg08705566	ILMN_1804788	Hypomethylated	-0.361044	0.000140288	-0.355858	0.0400976	0.168928
MIR889	cg09337069	NA	Hypomethylated	-0.361161	2.3366e-05	NA	NA	NA
MIR539	cg09337069	NA	Hypomethylated	-0.361161	2.3366e-05	NA	NA	NA
LINC02359	cg09695320	NA	Hypomethylated	-0.361371	3.38159e-05	NA	NA	NA
EDN3	cg14013591	ILMN_1703205	Hypomethylated	-0.361507	0.000622313	0.236798	-0.232118	0.0153602
EDN3	cg14013591	ILMN_2358886	Hypomethylated	-0.361507	0.000622313	0.389326	-0.275223	0.000575772
MIR325	cg26366521	NA	Hypomethylated	-0.361773	0.000944301	NA	NA	NA
MUC16	cg05222216	ILMN_2125346	Hypomethylated	-0.36197	8.99324e-05	0.147655	-0.0129356	0.362912
TENM4	cg11251728	NA	Hypomethylated	-0.362138	2.16992e-05	NA	NA	NA
GMNN	cg04570316	ILMN_1720114	Hypomethylated	-0.362157	8.4166e-05	-0.726238	0.804908	0.0031999
MIR224	cg15341392	NA	Hypomethylated	-0.362517	0.0012124	NA	NA	NA
MIR452	cg15341392	NA	Hypomethylated	-0.362517	0.0012124	NA	NA	NA
CDH13	cg25699925	ILMN_1766925	Hypomethylated	-0.362523	0.000109202	-0.0606528	0.248949	0.0194688
CDH4	cg03349664	ILMN_1769891	Hypomethylated	-0.362597	0.000360125	-0.0267695	-0.0136937	0.936186
TCHHL1	cg01925883	ILMN_1675808	Hypomethylated	-0.362715	7.87216e-05	-0.143424	-0.0169704	0.69967
CDH4	cg09238313	ILMN_1769891	Hypomethylated	-0.363007	0.000557409	0.0990348	-0.0136937	0.936186
TRIM34	cg23217386	ILMN_2255142	Hypomethylated	-0.363029	0.000149053	-0.0450224	0.0683281	0.0367115
TRIM34	cg23217386	ILMN_2336902	Hypomethylated	-0.363029	0.000149053	-0.255842	0.00931828	0.743262
TRIM34	cg23217386	ILMN_1715305	Hypomethylated	-0.363029	0.000149053	-0.038825	0.0449061	0.0926937
TRIM34	cg23217386	ILMN_1657709	Hypomethylated	-0.363029	0.000149053	0.0723627	-0.159338	0.110931
TRIM34	cg23217386	NA	Hypomethylated	-0.363029	0.000149053	NA	NA	NA
MAGEA10	cg13492609	ILMN_1708901	Hypomethylated	-0.363039	0.00294683	-0.0641189	-0.0419056	0.187696
MAGEA10	cg13492609	ILMN_1741430	Hypomethylated	-0.363039	0.00294683	-0.272303	0.0211118	0.821484
SEMA6D	cg20249458	NA	Hypomethylated	-0.363195	1.23701e-05	NA	NA	NA
OR10G4	cg27026371	ILMN_1810020	Hypomethylated	-0.363242	0.000360125	-0.354523	-0.0283303	0.94777
MIR329-2	cg00752143	NA	Hypomethylated	-0.36361	9.59197e-05	NA	NA	NA
MIR329-1	cg00752143	NA	Hypomethylated	-0.36361	9.59197e-05	NA	NA	NA
PRKCQ	cg23434428	ILMN_1733421	Hypomethylated	-0.363621	0.000401885	0.0453182	0.208176	0.0264206
SLC8A3	cg12187305	ILMN_1696056	Hypomethylated	-0.36382	0.000287906	-0.0889362	-0.157587	0.00102829
MIR1283-1	cg06620200	NA	Hypomethylated	-0.364194	6.17998e-05	NA	NA	NA
MIR380	cg09243104	NA	Hypomethylated	-0.364603	3.13835e-05	NA	NA	NA
MIR1197	cg09243104	NA	Hypomethylated	-0.364603	3.13835e-05	NA	NA	NA
MIR323A	cg09243104	NA	Hypomethylated	-0.364603	3.13835e-05	NA	NA	NA
MIR758	cg09243104	NA	Hypomethylated	-0.364603	3.13835e-05	NA	NA	NA
MS4A13	cg15245184	ILMN_1799504	Hypomethylated	-0.365027	0.00019059	0.078327	-0.0347538	0.517117
MS4A13	cg15245184	ILMN_2233689	Hypomethylated	-0.365027	0.00019059	-0.196326	-0.00201283	0.471161
SEMA5A	cg18232998	ILMN_1656927	Hypomethylated	-0.365109	5.59856e-05	0.0128585	0.0377235	0.489272
SEMA5A	cg18232998	ILMN_1880012	Hypomethylated	-0.365109	5.59856e-05	0.225031	0.108142	0.29795
LINC00824	cg12808321	NA	Hypomethylated	-0.36516	6.17998e-05	NA	NA	NA
SNORD113-4	cg05218696	NA	Hypomethylated	-0.365279	0.000656412	NA	NA	NA
FGF14-AS1	cg06862984	NA	Hypomethylated	-0.36529	3.91293e-05	NA	NA	NA
LINCR-0001	cg09549406	NA	Hypomethylated	-0.365628	2.91488e-05	NA	NA	NA
MS4A3	cg23246292	ILMN_2374904	Hypomethylated	-0.366153	7.87216e-05	-0.0865467	0.0132931	0.878516
MS4A3	cg23246292	ILMN_1751625	Hypomethylated	-0.366153	7.87216e-05	0.0605721	0.0552169	0.117607
MS4A3	cg23246292	ILMN_1695530	Hypomethylated	-0.366153	7.87216e-05	-0.0229649	0.111728	0.139527
MYO3A	cg14515517	ILMN_1765772	Hypomethylated	-0.366685	6.82147e-06	-0.354818	-0.0137999	0.605309
LINC01706	cg02329109	NA	Hypomethylated	-0.367328	0.00294683	NA	NA	NA
MS4A4A	cg12604169	ILMN_1741712	Hypomethylated	-0.36804	7.87216e-05	-0.159787	0.228581	0.000104674
MS4A4A	cg12604169	ILMN_1711550	Hypomethylated	-0.36804	7.87216e-05	-0.131142	0.00514904	0.798915
MS4A4A	cg12604169	ILMN_2370336	Hypomethylated	-0.36804	7.87216e-05	-0.151088	0.342772	0.000880007
NRG1	cg09811386	ILMN_1657607	Hypomethylated	-0.368051	1.45195e-05	0.00183927	0.0783132	0.0537521
NRG1	cg09811386	ILMN_1811954	Hypomethylated	-0.368051	1.45195e-05	0.219918	0.0845314	0.00240395
NRG1	cg09811386	ILMN_1737252	Hypomethylated	-0.368051	1.45195e-05	0.152422	0.0180675	0.901524
NRG1	cg09811386	ILMN_2298888	Hypomethylated	-0.368051	1.45195e-05	-0.143051	-0.0525443	0.124591
MYT1L	cg14615195	ILMN_1685582	Hypomethylated	-0.368471	2.4502e-06	-0.0459706	0.00463648	0.605309
MYT1L	cg14615195	ILMN_2223034	Hypomethylated	-0.368471	2.4502e-06	-0.173965	-0.00252958	0.625786
CHST8	cg18252433	NA	Hypomethylated	-0.368678	9.59197e-05	NA	NA	NA
PLCB4	cg09222486	ILMN_2397294	Hypomethylated	-0.368946	5.19542e-06	0.102868	-0.00308977	0.362915
PLCB4	cg09222486	ILMN_1736426	Hypomethylated	-0.368946	5.19542e-06	0.10269	-0.0737579	0.636135
CACNG3	cg07041488	ILMN_1768758	Hypomethylated	-0.368953	0.00010235	0.131565	0.0844571	0.0264206
C11orf87	cg26431519	ILMN_1810376	Hypomethylated	-0.369051	8.86868e-06	-0.0297458	0.0242357	0.743262
LINC02368	cg13312327	NA	Hypomethylated	-0.369081	0.000381051	NA	NA	NA
SLC8A3	cg02080417	ILMN_1696056	Hypomethylated	-0.369136	0.000131834	-0.106399	-0.157587	0.00102829
SLAMF7	cg07837085	ILMN_1710923	Hypomethylated	-0.369214	6.00928e-05	-0.0895787	0.000248399	0.253146
MYT1L	cg12655921	ILMN_1685582	Hypomethylated	-0.369241	0.00019059	-0.196149	0.00463648	0.605309
MYT1L	cg12655921	ILMN_2223034	Hypomethylated	-0.369241	0.00019059	-0.546568	-0.00252958	0.625786
CSRP3	cg14596205	ILMN_1796269	Hypomethylated	-0.369608	1.04986e-05	-0.0188149	0.0972822	0.23546
LPA	cg11975608	ILMN_2260643	Hypomethylated	-0.369913	0.000202214	-0.427839	-0.123209	0.0614005
LPA	cg11975608	ILMN_2346987	Hypomethylated	-0.369913	0.000202214	0.0550569	0.0730899	0.844201
LPA	cg11975608	ILMN_1731670	Hypomethylated	-0.369913	0.000202214	-0.339752	0.0632798	0.0202397
TBCE	cg07794221	ILMN_1725183	Hypomethylated	-0.370189	1.79162e-06	-0.512298	0.330038	0.0187236
TBCE	cg07794221	ILMN_2359014	Hypomethylated	-0.370189	1.79162e-06	-0.505798	0.214873	0.0677105
SLAMF7	cg10135540	ILMN_1710923	Hypomethylated	-0.370953	6.17998e-05	0.0809733	0.000248399	0.253146
RPH3A	cg23549179	ILMN_1663356	Hypomethylated	-0.37098	0.000140288	0.451385	-0.0125546	0.489272
SLA	cg08622826	ILMN_2291954	Hypomethylated	-0.371001	6.82147e-06	-0.211993	0.106106	0.114231
SLA	cg08622826	ILMN_2345898	Hypomethylated	-0.371001	6.82147e-06	-0.0512675	0.222346	0.657046
SLA	cg08622826	NA	Hypomethylated	-0.371001	6.82147e-06	NA	NA	NA
MIR544A	cg21124040	NA	Hypomethylated	-0.37107	0.000131834	NA	NA	NA
MIR655	cg21124040	NA	Hypomethylated	-0.37107	0.000131834	NA	NA	NA
OR6T1	cg14841965	ILMN_1744886	Hypomethylated	-0.371633	0.000474115	-0.542077	0.0261675	0.832825
SAMD9L	cg13129313	ILMN_1799467	Hypomethylated	-0.372032	4.21319e-05	0.320015	0.0889754	0.545759
MRPL42	cg14007073	ILMN_2356890	Hypomethylated	-0.372481	4.21319e-05	-0.213691	0.11443	0.28464
MRPL42	cg14007073	ILMN_2356895	Hypomethylated	-0.372481	4.21319e-05	-0.508615	0.0477616	0.982578
RBFOX1	cg07546675	ILMN_1787689	Hypomethylated	-0.373913	3.58896e-07	-0.0560546	0.063897	0.0845203
MIR329-2	cg01587049	NA	Hypomethylated	-0.37396	0.00017879	NA	NA	NA
MIR329-1	cg01587049	NA	Hypomethylated	-0.37396	0.00017879	NA	NA	NA
ZNF716	cg09299053	NA	Hypomethylated	-0.374062	0.000305062	NA	NA	NA
TTC39B	cg00805981	ILMN_1769290	Hypomethylated	-0.374157	2.4502e-06	0.348479	0.25053	0.0173078
TTC39B	cg00805981	ILMN_2071429	Hypomethylated	-0.374157	2.4502e-06	0.0590187	0.0181974	0.545761
BMP10	cg10881615	ILMN_1791688	Hypomethylated	-0.374643	2.4502e-06	-0.402294	-0.0178325	0.982579
SIRPB1	cg04103198	ILMN_1733997	Hypomethylated	-0.375124	6.89344e-05	-0.279777	-0.0659163	0.318683
MIR195	cg24257550	NA	Hypomethylated	-0.37532	3.58896e-07	NA	NA	NA
MIR497	cg24257550	NA	Hypomethylated	-0.37532	3.58896e-07	NA	NA	NA
KRT38	cg18425570	ILMN_1741544	Hypomethylated	-0.375329	2.16992e-05	-0.0228227	0.0689163	0.121059
OR5A1	cg26435428	ILMN_1730209	Hypomethylated	-0.375599	0.000381051	0.261107	0.0889935	0.00403967
OR10G8	cg20480740	ILMN_1731717	Hypomethylated	-0.375946	5.6875e-06	-0.0115399	0.0123851	0.69967
OR5D18	cg01923766	ILMN_1714449	Hypomethylated	-0.376234	9.59197e-05	0.00864744	-0.0142022	0.867048
OR5D18	cg01923766	ILMN_2107519	Hypomethylated	-0.376234	9.59197e-05	0.0731348	-0.0390478	0.453438
TNIP3	cg23782308	ILMN_1707591	Hypomethylated	-0.37633	2.70921e-05	-0.122627	0.0765079	0.402571
RNASE3	cg09842118	ILMN_2113126	Hypomethylated	-0.376336	3.59751e-06	-0.194098	-0.111486	0.0115476
BCOR	cg02169289	NA	Hypomethylated	-0.377194	0.000202214	NA	NA	NA
CRAT8	cg08663658	NA	Hypomethylated	-0.377249	6.17998e-05	NA	NA	NA
LINC01609	cg04214993	NA	Hypomethylated	-0.377563	0.000994278	NA	NA	NA
NRG1	cg13272412	ILMN_1657607	Hypomethylated	-0.377587	0.000474115	-0.0136834	0.0783132	0.0537521
NRG1	cg13272412	ILMN_1731788	Hypomethylated	-0.377587	0.000474115	-0.456724	0.0845233	0.0141714
NRG1	cg13272412	ILMN_1811954	Hypomethylated	-0.377587	0.000474115	0.269932	0.0845314	0.00240395
NRG1	cg13272412	ILMN_1737252	Hypomethylated	-0.377587	0.000474115	0.231314	0.0180675	0.901524
NRG1	cg13272412	ILMN_2298888	Hypomethylated	-0.377587	0.000474115	0.0107136	-0.0525443	0.124591
ZNF578	cg20410171	NA	Hypomethylated	-0.377698	8.4166e-05	NA	NA	NA
SV2B	cg16301926	ILMN_1806306	Hypomethylated	-0.377769	2.70921e-05	0.0713284	-0.490838	0.0053083
OR1B1	cg10283070	ILMN_1765615	Hypomethylated	-0.378115	2.70921e-05	-0.153915	-0.00602397	0.61551
MIR889	cg03290602	NA	Hypomethylated	-0.378264	0.000131834	NA	NA	NA
ZNF578	cg05784526	NA	Hypomethylated	-0.378398	5.20818e-05	NA	NA	NA
TMEM71	cg15712243	ILMN_1674402	Hypomethylated	-0.378517	1.15684e-06	0.208349	-0.12809	0.00277606
MYT1L	cg09732255	ILMN_1685582	Hypomethylated	-0.378887	8.4166e-05	-0.138667	0.00463648	0.605309
MYT1L	cg09732255	ILMN_2223034	Hypomethylated	-0.378887	8.4166e-05	-0.301798	-0.00252958	0.625786
HPYR1	cg25520146	NA	Hypomethylated	-0.379147	0.000109202	NA	NA	NA
EPB41L3	cg05228177	NA	Hypomethylated	-0.379764	7.87216e-05	NA	NA	NA
SNORD113-2	cg04997124	NA	Hypomethylated	-0.379793	7.36328e-05	NA	NA	NA
FIRRE	cg25691526	NA	Hypomethylated	-0.37992	0.000256383	NA	NA	NA
OR1N1	cg00403807	ILMN_1739138	Hypomethylated	-0.379995	5.6875e-06	-0.165045	0.0247276	0.901524
OR5D18	cg08060810	ILMN_1714449	Hypomethylated	-0.38003	8.99324e-05	0.0904034	-0.0142022	0.867048
OR5D18	cg08060810	ILMN_2107519	Hypomethylated	-0.38003	8.99324e-05	0.0739434	-0.0390478	0.453438
TPO	cg07083862	ILMN_2357155	Hypomethylated	-0.380093	9.65079e-06	-0.230737	0.0853579	0.0144601
MYO3A	cg12517109	ILMN_1765772	Hypomethylated	-0.380184	7.36328e-05	-0.348953	-0.0137999	0.605309
OR2M2	cg03025981	ILMN_1769374	Hypomethylated	-0.380422	0.000119334	-0.0925957	-0.0168087	0.61551
FCER1A	cg26346992	ILMN_1688423	Hypomethylated	-0.380429	0.000109202	0.32862	-1.23435	2.46255e-07
MYT1L	cg12565335	ILMN_1685582	Hypomethylated	-0.380728	9.22504e-07	0.12667	0.00463648	0.605309
MYT1L	cg12565335	ILMN_2223034	Hypomethylated	-0.380728	9.22504e-07	-0.158398	-0.00252958	0.625786
HPYR1	cg09763347	NA	Hypomethylated	-0.381048	0.00177815	NA	NA	NA
MUC16	cg02391549	ILMN_2125346	Hypomethylated	-0.381423	8.99324e-05	0.161116	-0.0129356	0.362912
MIR380	cg10082525	NA	Hypomethylated	-0.38187	5.20818e-05	NA	NA	NA
APCS	cg13968061	ILMN_1708833	Hypomethylated	-0.381979	0.000381051	0.211406	-0.025464	0.743262
LOC101928823	cg01378375	NA	Hypomethylated	-0.382357	1.61339e-06	NA	NA	NA
CMA1	cg01201932	ILMN_1770772	Hypomethylated	-0.382447	2.3366e-05	-0.0892567	0.0279636	0.333017
LOC100421746	cg11596769	NA	Hypomethylated	-0.382702	3.59751e-06	NA	NA	NA
ANP32D	cg15937838	ILMN_1728191	Hypomethylated	-0.382979	8.86868e-06	-0.289988	0.00488498	0.765381
RBFOX1	cg19853663	ILMN_1787689	Hypomethylated	-0.383337	4.52861e-05	-0.206979	0.063897	0.0845203
LCE1A	cg06221609	ILMN_1679960	Hypomethylated	-0.384026	2.3366e-05	0.01544	-0.0393743	0.262325
TMEM71	cg09502207	ILMN_1674402	Hypomethylated	-0.384188	3.91293e-05	0.480489	-0.12809	0.00277606
MYT1L	cg03221579	ILMN_1685582	Hypomethylated	-0.384467	5.59856e-05	0.00205642	0.00463648	0.605309
MYT1L	cg03221579	ILMN_2223034	Hypomethylated	-0.384467	5.59856e-05	-0.142725	-0.00252958	0.625786
MYT1L-AS1	cg03221579	NA	Hypomethylated	-0.384467	5.59856e-05	NA	NA	NA
CASP14	cg23207876	ILMN_1739513	Hypomethylated	-0.384558	0.000271877	-0.351189	-0.0146003	0.355287
MDGA2	cg25131451	ILMN_1684447	Hypomethylated	-0.385737	6.00928e-05	-0.0715226	0.0880764	0.0537521
OR1B1	cg09608131	ILMN_1765615	Hypomethylated	-0.385841	0.000109202	0.010162	-0.00602397	0.61551
VSTM1	cg07381133	ILMN_1763455	Hypomethylated	-0.385997	5.75203e-07	0.0344916	-0.0201295	0.347762
CD163	cg05939324	ILMN_1733270	Hypomethylated	-0.386426	7.87216e-05	-0.314465	0.78885	3.23753e-05
CD163	cg05939324	ILMN_2379599	Hypomethylated	-0.386426	7.87216e-05	0.0577274	2.46449	1.42165e-07
CD163	cg05939324	ILMN_1722622	Hypomethylated	-0.386426	7.87216e-05	0.0355453	2.36339	3.62353e-07
MIR325	cg06845581	NA	Hypomethylated	-0.386822	4.52861e-05	NA	NA	NA
RBFOX1	cg08390979	ILMN_1787689	Hypomethylated	-0.386881	7.87216e-05	-0.158042	0.063897	0.0845203
SLAMF1	cg01710351	ILMN_1770768	Hypomethylated	-0.387334	3.38159e-05	-0.537132	-0.086565	0.0422824
AKR1B1	cg26714632	ILMN_1701731	Hypomethylated	-0.387376	5.75203e-07	0.412275	0.662538	0.0202397
BLID	cg15598802	ILMN_1807331	Hypomethylated	-0.387645	0.00019059	0.110901	0.00684749	0.73228
OXR1	cg14569250	NA	Hypomethylated	-0.387998	0.00147068	NA	NA	NA
TBX18-AS1	cg03316569	NA	Hypomethylated	-0.388371	0.000140288	NA	NA	NA
C1QTNF7	cg05003411	ILMN_1662935	Hypomethylated	-0.38845	1.5742e-05	0.0803578	-0.129023	0.000371936
SAMD9L	cg27451843	ILMN_1799467	Hypomethylated	-0.388947	7.4305e-06	0.443251	0.0889754	0.545759
CDH13	cg02753722	ILMN_1766925	Hypomethylated	-0.388961	0.00010235	0.210837	0.248949	0.0194688
MYH4	cg23400451	ILMN_1729251	Hypomethylated	-0.389116	0.000149053	0.0730772	-0.115128	0.00139683
MIR381	cg26233951	NA	Hypomethylated	-0.390427	6.00928e-05	NA	NA	NA
MIR487B	cg26233951	NA	Hypomethylated	-0.390427	6.00928e-05	NA	NA	NA
MIR381HG	cg26233951	NA	Hypomethylated	-0.390427	6.00928e-05	NA	NA	NA
FCER1A	cg09581644	ILMN_1688423	Hypomethylated	-0.390696	8.99324e-05	0.248256	-1.23435	2.46255e-07
OR1B1	cg06354652	ILMN_1765615	Hypomethylated	-0.390941	1.79162e-06	-0.00193128	-0.00602397	0.61551
LINC00534	cg02530533	NA	Hypomethylated	-0.392274	0.000116261	NA	NA	NA
ZNF831	cg26256104	ILMN_1658016	Hypomethylated	-0.392424	3.93816e-06	0.265884	-0.0119209	0.787693
ZNF831	cg26256104	ILMN_2093775	Hypomethylated	-0.392424	3.93816e-06	0.406338	-0.0386208	0.378474
MIR323B	cg00594228	NA	Hypomethylated	-0.393398	4.85813e-05	NA	NA	NA
TPTE2	cg20807112	ILMN_1785010	Hypomethylated	-0.393479	0.000622313	-0.0683073	0.0465362	0.787691
TPTE2	cg20807112	ILMN_2364369	Hypomethylated	-0.393479	0.000622313	-0.184628	0.051823	0.333017
TPTE2	cg20807112	ILMN_1654031	Hypomethylated	-0.393479	0.000622313	-0.165943	-0.0287788	0.688919
GABRA3	cg12182101	ILMN_1715551	Hypomethylated	-0.393481	0.000424807	-0.0597373	0.133018	0.0016236
MIR105-1	cg12182101	NA	Hypomethylated	-0.393481	0.000424807	NA	NA	NA
LILRB1	cg10058744	ILMN_1708248	Hypomethylated	-0.394005	7.87216e-05	-0.032183	0.0455063	0.545761
OR6P1	cg13119003	NA	Hypomethylated	-0.394187	3.59751e-06	NA	NA	NA
OR3A2	cg02176715	ILMN_1719848	Hypomethylated	-0.394209	0.00017879	-0.0336923	-0.10322	0.0153602
ENTPD1	cg03122427	ILMN_1773125	Hypomethylated	-0.394287	2.98837e-06	0.141973	0.52052	0.0016236
MIR523	cg00054741	NA	Hypomethylated	-0.395016	6.17998e-05	NA	NA	NA
ARSF	cg18398217	NA	Hypomethylated	-0.395044	6.89344e-05	NA	NA	NA
MIR134	cg26238975	NA	Hypomethylated	-0.395827	6.89344e-05	NA	NA	NA
MIR668	cg26238975	NA	Hypomethylated	-0.395827	6.89344e-05	NA	NA	NA
MIR485	cg26238975	NA	Hypomethylated	-0.395827	6.89344e-05	NA	NA	NA
SBF1P1	cg07244523	NA	Hypomethylated	-0.395979	1.23701e-05	NA	NA	NA
OR2M5	cg23907520	ILMN_1699872	Hypomethylated	-0.39603	0.000214675	0.262448	-0.040491	0.798915
MS4A1	cg20665250	ILMN_2401714	Hypomethylated	-0.39635	5.75203e-07	-0.317879	-0.026485	0.247151
MS4A1	cg20665250	ILMN_1776939	Hypomethylated	-0.39635	5.75203e-07	-0.344359	0.0100585	0.982579
MS4A1	cg20665250	ILMN_1697830	Hypomethylated	-0.39635	5.75203e-07	0.0651412	0.0153019	0.462255
PRKCQ	cg26039308	ILMN_1733421	Hypomethylated	-0.396735	4.85813e-05	0.0552205	0.208176	0.0264206
FIRRE	cg11322877	NA	Hypomethylated	-0.397104	6.89344e-05	NA	NA	NA
TRIM22	cg02748378	ILMN_1779252	Hypomethylated	-0.39713	2.0108e-05	0.335742	-0.353159	0.0227146
ADGRE3	cg07072643	ILMN_1755873	Hypomethylated	-0.398693	1.34783e-05	-0.092853	-0.0578211	0.517117
ADGRE3	cg07072643	ILMN_2348487	Hypomethylated	-0.398693	1.34783e-05	0.0848362	0.0139224	0.402571
FCRL1	cg05766896	ILMN_2226183	Hypomethylated	-0.398825	0.000109202	-0.319862	0.0364085	0.355287
TCHHL1	cg17050866	ILMN_1675808	Hypomethylated	-0.399263	2.91488e-05	0.150107	-0.0169704	0.69967
SV2B	cg01019444	ILMN_1806306	Hypomethylated	-0.399379	6.24981e-06	-0.187097	-0.490838	0.0053083
CMKLR1	cg26329192	ILMN_1673030	Hypomethylated	-0.400164	3.63349e-05	0.0408052	0.237095	0.00132798
PAGE1	cg03369828	ILMN_1778623	Hypomethylated	-0.400474	0.000149053	0.0649251	0.0525673	0.462255
MYT1	cg23856293	ILMN_1721167	Hypomethylated	-0.400898	5.6875e-06	0.0959102	1.10176	0.000415369
MIR379	cg14866339	NA	Hypomethylated	-0.401601	5.19542e-06	NA	NA	NA
MIR544A	cg00707427	NA	Hypomethylated	-0.402147	1.08161e-05	NA	NA	NA
MIR655	cg00707427	NA	Hypomethylated	-0.402147	1.08161e-05	NA	NA	NA
GNG2	cg06401858	ILMN_1807925	Hypomethylated	-0.402696	1.03403e-06	0.211547	-0.0841972	0.00252258
PIK3R5	cg23546062	NA	Hypomethylated	-0.403126	1.03403e-06	NA	NA	NA
PAGE1	cg07882687	ILMN_1778623	Hypomethylated	-0.403618	1.70911e-05	-0.143998	0.0525673	0.462255
OR6T1	cg08417719	ILMN_1744886	Hypomethylated	-0.404886	0.00017879	-0.536797	0.0261675	0.832825
AKAP4	cg23607813	ILMN_2268556	Hypomethylated	-0.405411	1.79162e-06	-0.0900691	-0.0344707	0.721353
AKAP4	cg23607813	ILMN_1734794	Hypomethylated	-0.405411	1.79162e-06	0.302463	0.0182486	0.271738
AKAP4	cg23607813	ILMN_2253207	Hypomethylated	-0.405411	1.79162e-06	-0.342431	0.0877825	0.340338
LINC01177	cg06672804	NA	Hypomethylated	-0.40619	0.00010235	NA	NA	NA
DDX53	cg14138275	ILMN_1754163	Hypomethylated	-0.406328	0.00133591	-0.20534	-0.0710589	0.0380421
MYT1L	cg09745330	ILMN_1685582	Hypomethylated	-0.40673	8.22767e-07	0.0183837	0.00463648	0.605309
MYT1L	cg09745330	ILMN_2223034	Hypomethylated	-0.40673	8.22767e-07	-0.29416	-0.00252958	0.625786
NAPSB	cg15474337	ILMN_2109416	Hypomethylated	-0.407332	1.34854e-08	-0.205305	-0.512155	0.000251099
MPEG1	cg20849025	NA	Hypomethylated	-0.40773	6.51754e-07	NA	NA	NA
LINC01195	cg18971923	NA	Hypomethylated	-0.408287	1.34783e-05	NA	NA	NA
OR10A6	cg00444390	ILMN_1717125	Hypomethylated	-0.410091	2.16992e-05	0.100059	-0.0448023	0.436092
RBFOX1	cg00691081	ILMN_1787689	Hypomethylated	-0.410455	1.34783e-05	-0.285273	0.063897	0.0845203
OR2M1P	cg01343097	ILMN_1741872	Hypomethylated	-0.413027	0.000256383	-0.067708	-0.0262279	0.355287
OR2M1P	cg01343097	ILMN_2194148	Hypomethylated	-0.413027	0.000256383	0.0351575	-0.0829713	0.0166358
MYT1L	cg11454300	ILMN_1685582	Hypomethylated	-0.416414	3.38159e-05	-0.041819	0.00463648	0.605309
MYT1L	cg11454300	ILMN_2223034	Hypomethylated	-0.416414	3.38159e-05	-0.200079	-0.00252958	0.625786
OR4D1	cg21496511	ILMN_1675425	Hypomethylated	-0.418359	1.04986e-05	-0.175602	-0.139218	0.00755702
C1QTNF7	cg14547240	ILMN_1662935	Hypomethylated	-0.419555	5.75203e-07	-0.0727981	-0.129023	0.000371936
FLI1	cg27192813	ILMN_1665738	Hypomethylated	-0.422996	7.4305e-06	-0.183518	-0.0439933	0.444716
FGF14-AS1	cg02493899	NA	Hypomethylated	-0.423421	3.38159e-05	NA	NA	NA
BLID	cg27262870	ILMN_1807331	Hypomethylated	-0.425406	7.4305e-06	0.23062	0.00684749	0.73228
MIR15B	cg26663696	NA	Hypomethylated	-0.428062	5.6875e-06	NA	NA	NA
MIR16-2	cg26663696	NA	Hypomethylated	-0.428062	5.6875e-06	NA	NA	NA
MIR487A	cg03019112	NA	Hypomethylated	-0.43088	3.28468e-06	NA	NA	NA
LINC01195	cg11986683	NA	Hypomethylated	-0.434499	2.71801e-06	NA	NA	NA
BLID	cg17196933	ILMN_1807331	Hypomethylated	-0.437875	1.45625e-06	0.027997	0.00684749	0.73228
CCL23	cg18264219	ILMN_1764030	Hypomethylated	-0.440561	4.5143e-07	0.33814	-0.0248517	0.253143
CCL23	cg18264219	ILMN_1686109	Hypomethylated	-0.440561	4.5143e-07	0.0954094	-0.0810971	0.143465
LINC01195	cg19467576	NA	Hypomethylated	-0.444021	4.48196e-06	NA	NA	NA
OXR1	cg11148949	NA	Hypomethylated	-0.44797	9.59197e-05	NA	NA	NA
RBFOX1	cg09521287	ILMN_1787689	Hypomethylated	-0.449739	2.21458e-06	-0.219136	0.063897	0.0845203
ZNF385D-AS2	cg10521021	NA	Hypomethylated	-0.453803	2.4502e-06	NA	NA	NA
RAB37	cg09725772	ILMN_1737364	Hypomethylated	-0.457399	3.75281e-07	-0.0950131	-0.0345155	0.355287
RAB37	cg09725772	ILMN_2255579	Hypomethylated	-0.457399	3.75281e-07	0.206303	-0.0898118	0.0180028
ZFPM2-AS1	cg17777744	NA	Hypomethylated	-0.459551	2.49397e-07	NA	NA	NA
LY9	cg23038349	ILMN_1812278	Hypomethylated	-0.462329	3.79929e-08	-0.136497	-0.00634462	0.325799
LY9	cg23038349	ILMN_1731928	Hypomethylated	-0.462329	3.79929e-08	-0.444198	0.0674727	0.117607
LY9	cg23038349	ILMN_1756275	Hypomethylated	-0.462329	3.79929e-08	0.161819	-0.0517277	0.867049
SLAMF7	cg25221452	ILMN_1710923	Hypomethylated	-0.464761	2.4502e-06	0.0648356	0.000248399	0.253146
RBFOX1	cg02217063	ILMN_1787689	Hypomethylated	-0.472119	2.3366e-05	-0.282997	0.063897	0.0845203
ZFPM2-AS1	cg21451768	NA	Hypomethylated	-0.487637	2.49397e-07	NA	NA	NA
