# Supplementary material for: A novel DNA methylation signature is associated with androgen receptor activity and patient prognosis in bone metastatic prostate cancer
Source: Clin Epigenetics. 2021 Jun 30;13:133. doi: 10.1186/s13148-021-01119-0 (PMC8244194; doi:10.1186/s13148-021-01119-0)
Supplement: Supplementary file 7 — Additional file 7: Table S4. CpG sites of the AR gene shown in Figure 3A. [file 13148_2021_1119_MOESM7_ESM.xlsx]

## Sheet: Blad1
Table S4: CpG sites of the AR gene shown in Figure 3A.
CpG Order	ILMNID	UCSC_REFGENE_GROUP (1st annotation in AR 5' to 3' direction)	Genomic position in X chromosome (GRCh37)
1	cg26003280	TSS1500	66762467
2	cg25686125	TSS1500	66763009
3	cg26014066	TSS1500	66763094
4	cg11189761	TSS1500	66763113
5	cg04755662	TSS1500	66763359
6	cg14807303	TSS1500	66763445
7	cg12156154	TSS1500	66763447
8	cg10164191	TSS1500	66763521
9	cg15651566	TSS200	66763811
10	cg01218690	TSS1500	66787995
11	cg26498015	TSS1500	66788089
12	cg13122496	TSS1500	66788286
13	cg19721057	TSS1500	66788395
14	cg25242649	TSS200	66788599
15	cg13873881	5'UTR	66788687
